# Supplementary material for: RPA, an Accurate and Fast Method for the Computation of Static Nonlinear Optical Properties
Source: J Chem Theory Comput. 2023 Sep 11;19(18):6062–9. doi: 10.1021/acs.jctc.3c00674 (PMC10861135; doi:10.1021/acs.jctc.3c00674)
Supplement: Supplementary file 2 — ct3c00674_si_002.xlsx [file ct3c00674_si_002.xlsx]

## Sheet: mu_z
System	CCSD(T)	Tα-LC-BLYP	LC-BLYP	PBE-QIDH	RPA@PBEh(0.85)		Abs. error	Tα-LC-BLYP	LC-BLYP	PBE-QIDH	RPA@PBEh(0.85)		Rel error (%) ABS	Tα-LC-BLYP	LC-BLYP	PBE-QIDH	RPA@PBEh(0.85)
PMI1	0.556876	0.591901	0.625986	0.587222	0.589105			0.0350245	0.0691096	0.0303463	0.0322288			6.28946	12.4102	5.44939	5.78742
PMI2	-0.670587	-0.74362	-0.799761	-0.749819	-0.755161			0.0730329	0.129174	0.0792325	0.0845742			10.8909	19.2628	11.8154	12.612
PMI3	1.02461	1.16859	1.25279	1.18115	1.1844			0.143975	0.228181	0.156536	0.159789			14.0517	22.27	15.2776	15.595
PMI4	-1.48898	-1.73738	-1.84575	-1.74612	-1.74425			0.248397	0.356767	0.257137	0.255267			16.6824	23.9605	17.2693	17.1438
PMI5	2.02268	2.40163	2.53025	2.40212	2.39084			0.378955	0.507571	0.379438	0.368163			18.7353	25.094	18.7592	18.2018
PMI6	-2.60504	-3.13578	-3.27973	-3.12692	-3.10131			0.530738	0.67469	0.521877	0.496265			20.3735	25.8994	20.0333	19.0502
C4H9CHO	0.467747	0.515151	0.515303	0.500742	0.482699			0.0474036	0.0475554	0.0329949	0.0149513			10.1344	10.1669	7.054	3.19645
C4H9CONH2	-0.153354	-0.173303	-0.199393	-0.17302	-0.171668			0.0199485	0.0460387	0.0196657	0.0183137			13.0081	30.0212	12.8237	11.9421
C4H9COOH	-0.162298	-0.179808	-0.191466	-0.176067	-0.172114			0.0175094	0.0291678	0.0137688	0.00981572			10.7884	17.9717	8.48365	6.04795
C4H9NH2	-0.0171022	-0.0142716	-0.0140441	-0.0197294	-0.018525			0.00283068	0.00305812	0.00262715	0.00142277			16.5515	17.8814	15.3614	8.31918
C4H9OH	0.034678	0.0459123	0.0515847	0.0371692	0.0363315			0.0112342	0.0169067	0.00249118	0.00165348			32.3958	48.7533	7.18374	4.7681
C4H8	-0.134005	-0.161493	-0.159362	-0.153429	-0.138814			0.0274887	0.025357	0.0194242	0.00480873			20.5132	18.9225	14.4952	3.58847
HF	-0.708007	-0.736629	-0.734086	-0.723895	-0.71967			0.028622	0.0260789	0.0158881	0.0116638			4.04261	3.68343	2.24406	1.64741
HCN	-1.20585	-1.22297	-1.26055	-1.21411	-1.21139			0.0171204	0.0547068	0.00826454	0.00554336			1.41978	4.5368	0.685373	0.459707
HNO	0.819812	0.456286	0.488361	0.439719	0.447377			0.363526	0.33145	0.380092	0.372435			44.3426	40.4301	46.3634	45.4293
H2CO	0.947569	1.01062	1.06669	0.997761	1.00438			0.0630464	0.119122	0.0501921	0.0568099			6.65349	12.5713	5.29693	5.99533
CO	0.0277593	0.00912993	-0.0206318	0.0201574	0.013155			0.0186293	0.0483911	0.00760191	0.0146043			67.1103	174.324	27.3851	52.6104
							MAE	0.119264	0.159607	0.116328	0.112253		Mean % error	18.4696	29.8917	13.8812	13.6703
							RMSE	0.196395	0.248511	0.19757	0.191543		Max %	67.1103	174.324	46.3634	52.6104
							Max	0.530738	0.67469	0.521877	0.496265
Double Hybrids and Range-Sep. Hybrids
System	CCSD(T)	Tα-LC-BLYP	CAM-B3LYP	LC-BLYP	B2PLYP	PBE-QIDH	PBE0-DH		Abs. error	Tα-LC-BLYP	CAM-B3LYP	LC-BLYP	B2PLYP	PBE-QIDH	PBE0-DH		Rel error (%) ABS	Tα-LC-BLYP	CAM-B3LYP	LC-BLYP	B2PLYP	PBE-QIDH	PBE0-DH
PMI1	0.556876	0.591901	0.594803	0.625986	0.575197	0.587222	0.585348			0.0350245	0.0379272	0.0691096	0.0183213	0.0303463	0.0284717			6.28946	6.81071	12.4102	3.29001	5.44939	5.11275
PMI2	-0.670587	-0.74362	-0.759875	-0.799761	-0.721408	-0.749819	-0.752836			0.0730329	0.0892884	0.129174	0.0508208	0.0792325	0.082249			10.8909	13.315	19.2628	7.57855	11.8154	12.2652
PMI3	1.02461	1.16859	1.19815	1.25279	1.12752	1.18115	1.19165			0.143975	0.173542	0.228181	0.102903	0.156536	0.167034			14.0517	16.9373	22.27	10.0431	15.2776	16.3021
PMI4	-1.48898	-1.73738	-1.77582	-1.84575	-1.6611	-1.74612	-1.76743			0.248397	0.286845	0.356767	0.172118	0.257137	0.278451			16.6824	19.2646	23.9605	11.5595	17.2693	18.7008
PMI5	2.02268	2.40163	2.44917	2.53025	2.28261	2.40212	2.43764			0.378955	0.426494	0.507571	0.259932	0.379438	0.414965			18.7353	21.0856	25.094	12.8509	18.7592	20.5156
PMI6	-2.60504	-3.13578	-3.19423	-3.27973	-2.97223	-3.12692	-3.17981			0.530738	0.589191	0.67469	0.367183	0.521877	0.574765			20.3735	22.6173	25.8994	14.0951	20.0333	22.0635
C4H9CHO	0.467747	0.515151	0.515251	0.515303	0.499454	0.500742	0.510698			0.0474036	0.0475035	0.0475554	0.0317067	0.0329949	0.0429501			10.1344	10.1558	10.1669	6.77859	7.054	9.18233
C4H9CONH2	-0.153354	-0.173303	-0.180977	-0.199393	-0.164081	-0.17302	-0.175554			0.0199485	0.0276225	0.0460387	0.0107267	0.0196657	0.0221994			13.0081	18.0122	30.0212	6.99472	12.8237	14.4759
C4H9COOH	-0.162298	-0.179808	-0.184339	-0.191466	-0.172933	-0.176067	-0.17858			0.0175094	0.0220412	0.0291678	0.0106347	0.0137688	0.0162816			10.7884	13.5807	17.9717	6.55258	8.48365	10.0319
C4H9NH2	-0.0171022	-0.0142716	-0.0171392	-0.0140441	-0.0160044	-0.0197294	-0.0223926			0.00283068	3.69723e-05	0.00305812	0.00109786	0.00262715	0.00529035			16.5515	0.216184	17.8814	6.4194	15.3614	30.9337
C4H9OH	0.034678	0.0459123	0.0429734	0.0515847	0.0406766	0.0371692	0.0347896			0.0112342	0.00829537	0.0169067	0.00599854	0.00249118	0.000111573			32.3958	23.9211	48.7533	17.2978	7.18374	0.321739
C4H8	-0.134005	-0.161493	-0.160712	-0.159362	-0.153246	-0.153429	-0.159341			0.0274887	0.0267074	0.025357	0.019241	0.0194242	0.025336			20.5132	19.9302	18.9225	14.3584	14.4952	18.9068
HF	-0.708007	-0.736629	-0.718383	-0.734086	-0.711254	-0.723895	-0.72232			0.028622	0.010376	0.0260789	0.00324779	0.0158881	0.014313			4.04261	1.46552	3.68343	0.458723	2.24406	2.02159
HCN	-1.20585	-1.22297	-1.22381	-1.26055	-1.19592	-1.21411	-1.21431			0.0171204	0.0179649	0.0547068	0.00992857	0.00826454	0.00846041			1.41978	1.48982	4.5368	0.823369	0.685373	0.701616
HNO	0.819812	0.456286	0.454254	0.488361	0.420777	0.439719	0.446091			0.363526	0.365558	0.33145	0.399034	0.380092	0.37372			44.3426	44.5905	40.4301	48.6739	46.3634	45.5861
H2CO	0.947569	1.01062	1.0139	1.06669	0.970036	0.997761	1.00106			0.0630464	0.0663268	0.119122	0.0224671	0.0501921	0.0534931			6.65349	6.99968	12.5713	2.37102	5.29693	5.6453
CO	0.0277593	0.00912993	-0.00771573	-0.0206318	0.0349879	0.0201574	0.00316393			0.0186293	0.035475	0.0483911	0.00722866	0.00760191	0.0245953			67.1103	127.795	174.324	26.0405	27.3851	88.6023
									MAE	0.119264	0.131247	0.159607	0.0877994	0.116328	0.125452		Mean % error	18.4696	21.6581	29.8917	11.5404	13.8812	18.9041
									RMSE	0.196395	0.216232	0.248511	0.15474	0.19757	0.211749		Max %	67.1103	127.795	174.324	48.6739	46.3634	88.6023
									Max	0.530738	0.589191	0.67469	0.399034	0.521877	0.574765
Hybridization starting point RPA
System	CCSD(T)	RPA@PBEh(0.0)	RPA@PBEh(0.1)	RPA@PBEh(0.25)	RPA@PBEh(0.5)	RPA@PBEh(0.75)	RPA@PBEh(0.85)	RPA@PBEh(1.0)	RPA@PHF		Abs. error	RPA@PBEh(0.0)	RPA@PBEh(0.1)	RPA@PBEh(0.25)	RPA@PBEh(0.5)	RPA@PBEh(0.75)	RPA@PBEh(0.85)	RPA@PBEh(1.0)	RPA@PHF		Rel error (%)	RPA@PBEh(0.0)	RPA@PBEh(0.1)	RPA@PBEh(0.25)	RPA@PBEh(0.5)	RPA@PBEh(0.75)	RPA@PBEh(0.85)	RPA@PBEh(1.0)	RPA@HF
PMI1	0.556876	0.551902	0.559127	0.567735	0.578676	0.586655	0.589105	0.591982	0.595777			0.00497444	0.00225092	0.0108585	0.0218004	0.0297793	0.0322288	0.0351062	0.0389013			0.893276	0.404206	1.94989	3.91477	5.34756	5.78742	6.30413	6.98564
PMI2	-0.670587	-0.686078	-0.700434	-0.717183	-0.73784	-0.75158	-0.755161	-0.75836	-0.764138			0.0154907	0.029847	0.0465959	0.0672531	0.0809931	0.0845742	0.0877731	0.0935511			2.31003	4.45088	6.94853	10.029	12.0779	12.612	13.089	13.9506
PMI3	1.02461	1.07999	1.10101	1.12583	1.15786	1.17926	1.1844	1.18804	1.19453			0.0553795	0.076396	0.101221	0.133248	0.154646	0.159789	0.16343	0.16992			5.40492	7.45609	9.87897	13.0047	15.0931	15.595	15.9504	16.5838
PMI4	-1.48898	-1.61428	-1.63701	-1.66536	-1.70698	-1.73705	-1.74425	-1.74895	-1.75446			0.125296	0.148026	0.176377	0.218001	0.248075	0.255267	0.259967	0.265478			8.4149	9.94146	11.8455	14.641	16.6607	17.1438	17.4594	17.8296
PMI5	2.02268	2.25222	2.26822	2.2928	2.34115	2.38097	2.39084	2.39759	2.40057			0.229538	0.245545	0.270125	0.318467	0.358295	0.368163	0.374916	0.377897			11.3482	12.1396	13.3548	15.7448	17.7139	18.2018	18.5356	18.683
PMI6	-2.60504	-2.97468	-2.97237	-2.98445	-3.0371	-3.0881	-3.10131	-3.11119	-3.11048			0.36964	0.367323	0.379403	0.432054	0.483054	0.496265	0.506146	0.505432			14.1894	14.1005	14.5642	16.5853	18.5431	19.0502	19.4295	19.4021
C4H9CHO	0.467747	0.444643	0.454143	0.464792	0.475825	0.481442	0.482699	0.483852	0.484535			0.0231045	0.0136041	0.002955	0.00807792	0.0136948	0.0149513	0.016105	0.0167875			4.93953	2.90844	0.631751	1.72698	2.92782	3.19645	3.4431	3.58902
C4H9CONH2	-0.153354	-0.116679	-0.129214	-0.142711	-0.157463	-0.167944	-0.171668	-0.177098	-0.178847			0.0366751	0.0241402	0.0106433	0.00410925	0.0145897	0.0183137	0.0237436	0.0254931			23.9153	15.7415	6.94035	2.67958	9.51375	11.9421	15.4828	16.6237
C4H9COOH	-0.162298	-0.134811	-0.143736	-0.153162	-0.163023	-0.169752	-0.172114	-0.175536	-0.177186			0.0274873	0.0185619	0.0091357	0.000725186	0.00745378	0.00981572	0.0132373	0.014888			16.9363	11.4369	5.62896	0.446823	4.59265	6.04795	8.15619	9.17322
C4H9NH2	-0.0171022	-0.0119427	-0.0134764	-0.0151286	-0.0169344	-0.0181385	-0.018525	-0.0190352	-0.018474			0.00515958	0.00362587	0.00197361	0.000167824	0.00103627	0.00142277	0.00193296	0.0013718			30.169	21.2012	11.5401	0.981297	6.05924	8.31918	11.3024	8.02115
C4H9OH	0.034678	0.037041	0.0369273	0.0367895	0.0365907	0.0364016	0.0363315	0.0362411	0.0360629			0.00236298	0.00224928	0.00211148	0.00191272	0.00172362	0.00165348	0.00156312	0.00138488			6.81406	6.4862	6.08882	5.51567	4.97034	4.7681	4.50751	3.99354
C4H8	-0.134005	-0.12362	-0.127719	-0.132146	-0.136423	-0.138399	-0.138814	-0.139194	-0.136936			0.0103852	0.00628567	0.00185926	0.002418	0.00439394	0.00480873	0.00518923	0.00293123			7.74986	4.69063	1.38746	1.80441	3.27894	3.58847	3.87242	2.1874
HF	-0.708007	-0.685523	-0.691124	-0.698242	-0.708051	-0.716498	-0.71967	-0.724299	-0.723234			0.0224833	0.0168827	0.00976437	4.40743e-05	0.00849083	0.0116638	0.0162925	0.0152272			3.17558	2.38453	1.37914	0.00622512	1.19926	1.64741	2.30118	2.15071
HCN	-1.20585	-1.14789	-1.15998	-1.17457	-1.19296	-1.20677	-1.21139	-1.21756	-1.2198			0.0579528	0.0458659	0.0312791	0.0128821	0.000921394	0.00554336	0.0117173	0.0139584			4.80599	3.80363	2.59395	1.06831	0.0764106	0.459707	0.971712	1.15756
HNO	0.819812	0.407099	0.412651	0.420851	0.433641	0.444133	0.447377	0.45092	0.450129			0.412713	0.407161	0.39896	0.386171	0.375678	0.372435	0.368892	0.369682			50.3424	49.6651	48.6649	47.1048	45.8249	45.4293	44.9971	45.0936
H2CO	0.947569	0.926649	0.939957	0.956624	0.979415	0.997969	1.00438	1.01299	1.01516			0.0209204	0.00761169	0.00905446	0.031846	0.0503995	0.0568099	0.0654173	0.0675864			2.20779	0.803286	0.955547	3.36082	5.31882	5.99533	6.9037	7.13261
CO	0.0277593	0.0288494	0.0239574	0.0160645	0.00321285	0.00864425	0.013155	0.0197764	0.018202			0.00109011	0.00380184	0.0116948	0.0245464	0.019115	0.0146043	0.00798289	0.00955727			3.92702	13.6957	42.1292	88.426	68.86	52.6104	28.7576	34.4291
											MAE	0.0835678	0.0834811	0.0867066	0.0978661	0.108961	0.112253	0.11526	0.117062		Mean % error	11.6202	10.6653	10.9695	13.3553	14.0034	13.6703	13.0273	13.3521
											RMSE	0.150638	0.152098	0.157412	0.173098	0.187744	0.191543	0.194306	0.195659		Max %	50.3424	49.6651	48.6649	88.426	68.86	52.6104	44.9971	45.0936
											Max	0.412713	0.407161	0.39896	0.432054	0.483054	0.496265	0.506146	0.505432

## Sheet: alpha_zz
System	CCSD(T)	Tα-LC-BLYP	LC-BLYP	PBE-QIDH	RPA@PBEh(0.85)		Abs. error	Tα-LC-BLYP	LC-BLYP	PBE-QIDH	RPA@PBEh(0.85)		Rel error (%)	Tα-LC-BLYP	LC-BLYP	PBE-QIDH	RPA@PBEh(0.85)
H2	11.1	11.2	12.0929	11.6314	11.4928			0.1	0.992927	0.53144	0.392786			0.900901	8.94528	4.78775	3.53862
(H2)2	29.8	32.9	33.0592	32.3192	31.025			3.1	3.25917	2.51922	1.225			10.4027	10.9368	8.45374	4.11074
(H2)3	52.6	58.2	59.212	58.289	54.85			5.6	6.61201	5.68902	2.25			10.6464	12.5704	10.8156	4.27757
(H2)4	77.3	85.7	87.9641	87.0637	80.78			8.4	10.6641	9.76374	3.48			10.8668	13.7957	12.631	4.50194
(H2)5	103	114	118.052	117.284	107.747			11	15.052	14.284	4.74709			10.6796	14.6136	13.868	4.60883
(H2)6	129	143	148.851	148.287	135.294			14	19.8509	19.2868	6.29448			10.8527	15.3883	14.951	4.87944
(H2)7	156	173	180.048	179.71	163.112			17	24.0483	23.71	7.11156			10.8974	15.4156	15.1987	4.55869
(H2)8	182	201	211.473	211.387	191.098			19	29.4728	29.3869	9.09798			10.4396	16.1938	16.1467	4.99889
PA1	34.4	36.6	35.9933	35.3142	35.1142			2.2	1.59333	0.914171	0.714223			6.39535	4.63176	2.65747	2.07623
PA2	79.7	86.3	84.4147	84.3025	82.6667			6.6	4.7147	4.60248	2.96666			8.28105	5.91556	5.77476	3.72228
PA3	145	160	155.889	158.779	152.965			15	10.8893	13.779	7.965			10.3448	7.50984	9.50277	5.4931
PA4	228	256	248.862	258.817	244.724			28	20.8624	30.8174	16.7236			12.2807	9.15017	13.5164	7.3349
PA5	328	369	360.855	383.412	355.844			41	32.8552	55.4117	27.8436			12.5	10.0168	16.8938	8.4889
PA6	441	499	489.114	530.866	483.91			58	48.114	89.8657	42.9096			13.1519	10.9102	20.3777	9.73008
PMI1	29.1	30.3	29.4648	29.1742	29.0025			1.2	0.364822	0.0741593	0.0975			4.12371	1.25368	0.254843	0.335052
PMI2	64.9	68.2	66.1208	66.3808	65.4207			3.3	1.22085	1.48079	0.52069			5.08475	1.88112	2.28165	0.802296
PMI3	114	122	116.86	119.402	116.209			8	2.86001	5.40205	2.20934			7.01754	2.50878	4.73864	1.93802
PMI4	176	188	179.39	186.774	179.606			12	3.39045	10.774	3.60611			6.81818	1.92639	6.12157	2.04893
PMI5	247	265	251.018	266.166	253.277			18	4.01798	19.166	6.27691			7.28745	1.62671	7.75951	2.54126
PMI6	325	348	329.272	354.918	334.856			23	4.27176	29.9176	9.85595			7.07692	1.31439	9.2054	3.0326
PDA1	130	141	135	138.591	133.826			11	5	8.59123	3.82567			8.46154	3.84615	6.60864	2.94282
PDA2	282	311	297	314.602	294.565			29	15	32.6025	12.5648			10.2837	5.31915	11.5612	4.45559
PDA3	465	511	493	538.401	490.931			46	28	73.4008	25.9307			9.89247	6.02151	15.7851	5.5765
PDA4	666	729	708	791.78	707.168			63	42	125.78	41.1677			9.45946	6.30631	18.8859	6.18133
C4H9CHO	77.5	79.6	75.9155	77.4684	75.5258			2.1	1.58448	0.0316103	1.97416			2.70968	2.04449	0.0407874	2.5473
C4H9CONH2	89.4	90.8	86.5203	88.8828	86.5629			1.4	2.87965	0.51718	2.83708			1.566	3.22109	0.578501	3.17347
C4H9COOH	85.4	87.3	83.1364	84.9467	82.727			1.9	2.26361	0.453304	2.67298			2.22482	2.65059	0.530801	3.12996
C4H9NH2	72.9	74.7	71.4199	72.9313	71.225			1.8	1.48007	0.0313247	1.675			2.46914	2.03028	0.0429694	2.29767
C4H9OH	67.6	69.5	66.4916	67.6432	66.1144			1.9	1.10836	0.0431628	1.48562			2.81065	1.63959	0.0638502	2.19766
C4H8	64.3	67.3	65.122	65.5206	64.3023			3	0.822036	1.22057	0.00233573			4.66563	1.27844	1.89825	0.00363254
C2H2	31.8	33.3	32.5431	31.9488	32.1934			1.5	0.743102	0.148775	0.393438			4.71698	2.3368	0.467845	1.23722
C6H6	81.4	83.6	81.4003	81.9953	81.7779			2.2	0.0002881	0.595311	0.377878			2.7027	0.000353931	0.73134	0.464224
C6H12	74.3	75.8	73.3147	74.339	73.0222			1.5	0.985319	0.0390355	1.27785			2.01884	1.32614	0.0525377	1.71985
CH4	16.7	17.5	16.8547	16.6544	16.4563			0.8	0.154748	0.0455668	0.243652			4.79042	0.926634	0.272855	1.45899
C2H6	31.1	32.1	30.9629	31.1242	30.54			1	0.137062	0.0242357	0.560003			3.21543	0.440715	0.0779284	1.80065
C3H8	44.7	46.1	44.3447	44.7747	43.88			1.4	0.355327	0.0747395	0.82			3.13199	0.794914	0.167203	1.83445
C4H10	60.7	62.6	59.9786	60.9065	59.5264			1.9	0.721404	0.2065	1.17363			3.13015	1.18847	0.340197	1.93349
C5H12	76.5	78.8	75.4131	76.791	74.9795			2.3	1.0869	0.290963	1.52046			3.00654	1.42079	0.380344	1.98753
C6H14	93.4	96.1	91.9094	93.8387	91.5026			2.7	1.49063	0.43869	1.89743			2.89079	1.59596	0.46969	2.03151
C7H16	110	113	108.313	110.777	107.928			3	1.68724	0.776696	2.072			2.72727	1.53385	0.706087	1.88364
C8H18	128	131	125.278	128.334	124.921			3	2.72162	0.333968	3.079			2.34375	2.12626	0.260913	2.40547
HF	6.28	6.32	6.3664	6.14069	6.08962			0.04	0.0863951	0.139312	0.190375			0.636943	1.37572	2.21835	3.03146
HCN	23.4	24.1	23.4455	23.0957	23.3285			0.7	0.0454569	0.304289	0.0714952			2.99145	0.19426	1.30038	0.305535
HNO	18.8	19.3	18.8835	18.5331	18.5326			0.5	0.0834954	0.266917	0.267388			2.65957	0.444124	1.41977	1.42227
H2CO	22.6	23.2	22.4726	22.3684	22.175			0.6	0.127406	0.231644	0.425			2.65487	0.563742	1.02497	1.88053
H2O2	18.7	19	18.8003	18.6627	18.765			0.3	0.100259	0.0372688	0.0650003			1.60428	0.536145	0.199298	0.347595
H2O	9.94	10.1	9.85434	9.73929	9.66603			0.16	0.0856644	0.200713	0.273966			1.60966	0.861815	2.01925	2.7562
NH3	13.5	13.8	13.3306	13.2657	13.1525			0.3	0.169413	0.234305	0.3475			2.22222	1.25491	1.73559	2.57407
CO	16.1	15.9	15.4666	15.5918	15.6577			0.2	0.633439	0.508188	0.442305			1.24224	3.9344	3.15645	2.74724
CO2	27.9	27.3	26.6932	26.869	26.8062			0.6	1.20676	1.03098	1.09376			2.15054	4.3253	3.69527	3.92029
							MEAN	9.606	7.15734	12.3195	5.34032		Mean % error	5.66076	4.56088	5.45258	3.06533
							RMSE	17.5362	13.4916	27.6419	10.8882		Max %	13.1519	16.1938	20.3777	9.73008
							Max	63	48.114	125.78	42.9096
Double Hybrids and Range-Sep. Hybrids
System	CCSD(T)	Tα-LC-BLYP	CAM-B3LYP	LC-BLYP	B2PLYP	PBE-QIDH	PBE0-DH		Abs. error	CAM-B3LYP	LC-BLYP	B2PLYP	PBE-QIDH	PBE0-DH		Rel error (%)	CAM-B3LYP	LC-BLYP	B2PLYP	PBE-QIDH	PBE0-DH
H2	11.1	11.2	12.0952	12.0929	11.8244	11.6314	11.7138			0.995159	0.992927	0.724387	0.53144	0.613779			8.9654	8.94528	6.52601	4.78775	5.52954
(H2)2	29.8	32.9	33.9586	33.0592	33.1295	32.3192	33.0916			4.15859	3.25917	3.32949	2.51922	3.29159			13.955	10.9368	11.1728	8.45374	11.0456
(H2)3	52.6	58.2	62.0083	59.212	60.3146	58.289	60.4108			9.40825	6.61201	7.71458	5.68902	7.81078			17.8864	12.5704	14.6665	10.8156	14.8494
(H2)4	77.3	85.7	93.3888	87.9641	90.7056	87.0637	91.0107			16.0888	10.6641	13.4056	9.76374	13.7107			20.8135	13.7957	17.3423	12.631	17.737
(H2)5	103	114	126.566	118.052	122.818	117.284	123.359			23.5657	15.052	19.8178	14.284	20.3592			22.8793	14.6136	19.2406	13.868	19.7662
(H2)6	129	143	160.714	148.851	155.863	148.287	156.664			31.714	19.8509	26.8633	19.2868	27.6643			24.5845	15.3883	20.8242	14.951	21.4452
(H2)7	156	173	195.419	180.048	189.432	179.71	190.496			39.4194	24.0483	33.4321	23.71	34.4961			25.2688	15.4156	21.4309	15.1987	22.1129
(H2)8	182	201	230.437	211.473	223.301	211.387	224.641			48.4373	29.4728	41.3008	29.3869	42.6412			26.6139	16.1938	22.6928	16.1467	23.4292
PA1	34.4	36.6	36.2957	35.9933	35.8898	35.3142	35.5833			1.89565	1.59333	1.48982	0.914171	1.18331			5.51062	4.63176	4.33088	2.65747	3.43984
PA2	79.7	86.3	86.702	84.4147	86.0218	84.3025	85.5807			7.00195	4.7147	6.32185	4.60248	5.88065			8.78538	5.91556	7.93206	5.77476	7.37848
PA3	145	160	163.669	155.889	163.261	158.779	162.684			18.6694	10.8893	18.2613	13.779	17.6844			12.8755	7.50984	12.594	9.50277	12.1961
PA4	228	256	267.109	248.862	268.477	258.817	267.565			39.1086	20.8624	40.4771	30.8174	39.565			17.1529	9.15017	17.7531	13.5164	17.3531
PA5	328	369	395.727	360.855	401.465	383.412	399.722			67.7267	32.8552	73.465	55.4117	71.7222			20.6484	10.0168	22.3979	16.8938	21.8665
PA6	441	499	547.528	489.114	561.198	530.866	557.877			106.528	48.114	120.198	89.8657	116.877			24.156	10.9102	27.2558	20.3777	26.5027
PMI1	29.1	30.3	29.9181	29.4648	29.7943	29.1742	29.4111			0.81806	0.364822	0.694334	0.0741593	0.311053			2.8112	1.25368	2.38603	0.254843	1.06891
PMI2	64.9	68.2	68.1566	66.1208	67.9284	66.3808	67.3584			3.25656	1.22085	3.02838	1.48079	2.45837			5.01782	1.88112	4.66622	2.28165	3.78793
PMI3	114	122	122.867	116.86	123.137	119.402	122.044			8.86691	2.86001	9.13733	5.40205	8.04357			7.77799	2.50878	8.0152	4.73864	7.05576
PMI4	176	188	192.242	179.39	194.431	186.774	192.099			16.2425	3.39045	18.4311	10.774	16.0987			9.22868	1.92639	10.4722	6.12157	9.14701
PMI5	247	265	273.582	251.018	279.744	266.166	275.131			26.5817	4.01798	32.7442	19.166	28.1309			10.7618	1.62671	13.2568	7.75951	11.389
PMI6	325	348	363.987	329.272	376.405	354.918	368.321			38.987	4.27176	51.4055	29.9176	43.3214			11.996	1.31439	15.8171	9.2054	13.3297
PDA1	130	141	47.1212	45.8637	143.579	138.591	142.616			82.8788	84.1363	13.5791	8.59123	12.6156			63.7529	64.7202	10.4454	6.60864	9.70432
PDA2	282	311	71.7127	69.9418	332.264	314.602	330.622			210.287	212.058	50.2642	32.6025	48.6224			74.57	75.198	17.8242	11.5612	17.242
PDA3	465	511	96.2531	93.9699	579.224	538.401	575.85			368.747	371.03	114.224	73.4008	110.85			79.3004	79.7914	24.5643	15.7851	23.8388
PDA4	666	729	120.766	117.972	865.391	791.78	858.994			545.234	548.028	199.391	125.78	192.994			81.8669	82.2865	29.9386	18.8859	28.9781
C4H9CHO	77.5	79.6	78.3745	75.9155	79.3731	77.4684	77.9446			0.874491	1.58448	1.87309	0.0316103	0.444611			1.12838	2.04449	2.41688	0.0407874	0.573691
C4H9CONH2	89.4	90.8	89.7709	86.5203	91.4231	88.8828	89.3674			0.370923	2.87965	2.02309	0.51718	0.0326357			1.12838	2.04449	2.41688	0.0407874	0.573691
C4H9COOH	85.4	87.3	86.027	83.1364	87.3625	84.9467	85.4162			0.627037	2.26361	1.96251	0.453304	0.0161585			0.414902	3.22109	2.26296	0.578501	0.0365053
C4H9NH2	72.9	74.7	73.6886	71.4199	74.624	72.9313	73.3099			0.788567	1.48007	1.72403	0.0313247	0.409863			0.734235	2.65059	2.29802	0.530801	0.0189209
C4H9OH	67.6	69.5	68.4629	66.4916	69.2278	67.6432	67.9936			0.862937	1.10836	1.62781	0.0431628	0.393597			1.08171	2.03028	2.36493	0.0429694	0.562226
C4H8	64.3	67.3	66.7552	65.122	66.853	65.5206	66.1119			2.45519	0.822036	2.55295	1.22057	1.81193			1.27653	1.63959	2.408	0.0638502	0.582244
C2H2	31.8	33.3	33.0299	32.5431	32.583	31.9488	32.2443			1.22987	0.743102	0.782989	0.148775	0.444252			3.81833	1.27844	3.97038	1.89825	2.81793
C6H6	81.4	83.6	82.9026	81.4003	83.4752	81.9953	82.077			1.50256	0.0002881	2.07519	0.595311	0.677017			3.86751	2.3368	2.46223	0.467845	1.39702
C6H12	74.3	75.8	75.0863	73.3147	75.7583	74.339	74.6107			0.786275	0.985319	1.45828	0.0390355	0.310746			1.8459	0.000353931	2.54937	0.73134	0.831716
CH4	16.7	17.5	17.0983	16.8547	17.0102	16.6544	16.7427			0.398267	0.154748	0.310247	0.0455668	0.0426988			1.05824	1.32614	1.9627	0.0525377	0.418231
C2H6	31.1	32.1	31.6569	30.9629	31.7852	31.1242	31.2807			0.556943	0.137062	0.685219	0.0242357	0.180692			2.38483	0.926634	1.85777	0.272855	0.255681
C3H8	44.7	46.1	45.4507	44.3447	45.733	44.7747	45.0091			0.750689	0.355327	1.03303	0.0747395	0.30911			1.79081	0.440715	2.20328	0.0779284	0.581003
C4H10	60.7	62.6	61.6251	59.9786	62.174	60.9065	61.2333			0.925143	0.721404	1.47404	0.2065	0.533282			1.67939	0.794914	2.31104	0.167203	0.691522
C5H12	76.5	78.8	77.5624	75.4131	78.3427	76.791	77.214			1.06238	1.0869	1.84269	0.290963	0.713989			1.52412	1.18847	2.4284	0.340197	0.878554
C6H14	93.4	96.1	94.6415	91.9094	95.6971	93.8387	94.3711			1.24149	1.49063	2.29709	0.43869	0.971116			1.38873	1.42079	2.40874	0.380344	0.933319
C7H16	110	113	111.612	108.313	112.93	110.777	111.418			1.61172	1.68724	2.92952	0.776696	1.41792			1.32922	1.59596	2.45941	0.46969	1.03974
C8H18	128	131	129.189	125.278	130.796	128.334	129.092			1.18945	2.72162	2.79572	0.333968	1.09209			1.4652	1.53385	2.6632	0.706087	1.28902
HF	6.28	6.32	6.44488	6.3664	6.41574	6.14069	6.17417			0.164881	0.0863951	0.135744	0.139312	0.105829			0.929254	2.12626	2.18416	0.260913	0.853196
HCN	23.4	24.1	23.7917	23.4455	23.5489	23.0957	23.3134			0.391727	0.0454569	0.148902	0.304289	0.0866307			2.62549	1.37572	2.16152	2.21835	1.68517
HNO	18.8	19.3	19.1918	18.8835	19.0255	18.5331	18.7772			0.391812	0.0834954	0.225534	0.266917	0.022807			1.67405	0.19426	0.636335	1.30038	0.370217
H2CO	22.6	23.2	22.8458	22.4726	22.9942	22.3684	22.443			0.245779	0.127406	0.394166	0.231644	0.156971			2.0841	0.444124	1.19965	1.41977	0.121314
H2O2	18.7	19	19.0908	18.8003	19.0216	18.6627	18.7539			0.390821	0.100259	0.321648	0.0372688	0.0539083			1.08752	0.563742	1.7441	1.02497	0.69456
H2O	9.94	10.1	10.0479	9.85434	10.0899	9.73929	9.76154			0.107853	0.0856644	0.149944	0.200713	0.178458			2.08995	0.536145	1.72004	0.199298	0.288279
NH3	13.5	13.8	13.6144	13.3306	13.6633	13.2657	13.3018			0.114379	0.169413	0.163336	0.234305	0.198238			1.08504	0.861815	1.50849	2.01925	1.79535
CO	16.1	15.9	15.7117	15.4666	15.8895	15.5918	15.5327			0.38826	0.633439	0.210466	0.508188	0.567252			0.847252	1.25491	1.2099	1.73559	1.46843
CO2	27.9	27.3	26.699	26.6932	27.4339	26.869	26.4503			1.20096	1.20676	0.46614	1.03098	1.44967			2.41155	3.9344	1.30724	3.15645	3.52331
									MEAN	34.7449	29.6624	18.6273	12.3195	17.5914		Mean % error	12.7986	10.1253	8.37323	5.37949	7.48948
									RMSE	101.058	99.6342	41.4174	27.6419	40.0586		Max %	81.8669	82.2865	29.9386	20.3777	28.9781
									Max	545.234	548.028	199.391	125.78	192.994
Hybridization starting point RPA
System	CCSD(T)	RPA@PBEh(0.0)	RPA@PBEh(0.1)	RPA@PBEh(0.25)	RPA@PBEh(0.5)	RPA@PBEh(0.75)	RPA@PBEh(0.85)	RPA@PBEh(1.0)	RPA@HF		Abs. error	RPA@PBEh(0.0)	RPA@PBEh(0.1)	RPA@PBEh(0.25)	RPA@PBEh(0.5)	RPA@PBEh(0.75)	RPA@PBEh(0.85)	RPA@PBEh(1.0)	RPA@HF		Rel error (%)	RPA@PBEh(0.0)	RPA@PBEh(0.1)	RPA@PBEh(0.25)	RPA@PBEh(0.5)	RPA@PBEh(0.75)	RPA@PBEh(0.85)	RPA@PBEh(1.0)	RPA@HF
H2	11.1	11.2187	11.2863	11.3653	11.4484	11.5	11.4928	11.4939	11.5098			0.118686	0.186254	0.265298	0.348416	0.4	0.392786	0.393886	0.409825			1.06924	1.67797	2.39008	3.13888	3.6036	3.53862	3.54852	3.69212
(H2)2	29.8	29.5189	29.8638	30.3079	30.7968	31	31.025	31.01	31.0218			0.281128	0.06375	0.507876	0.996772	1.2	1.225	1.21	1.22176			0.943384	0.213926	1.70428	3.34487	4.02685	4.11074	4.0604	4.09986
(H2)3	52.6	48.9542	50.5325	52.3556	54.1299	54.8	54.85	54.7949	54.8105			3.64579	2.06751	0.244394	1.52988	2.2	2.25	2.1949	2.21053			6.93115	3.93062	0.464628	2.90852	4.18251	4.27757	4.17281	4.20254
(H2)4	77.3	66.2837	70.5612	75.1377	79.2298	80.6	80.78	80.6662	80.6727			11.0163	6.73875	2.16225	1.92979	3.3	3.48	3.3662	3.37274			14.2514	8.71766	2.79722	2.4965	4.26908	4.50194	4.35472	4.36318
(H2)5	103	80.7677	89.2752	97.8914	105.146	108	107.747	107.579	107.571			22.2323	13.7248	5.10857	2.14569	5	4.74709	4.57867	4.5708			21.5847	13.3251	4.95978	2.0832	4.85437	4.60883	4.44532	4.43767
(H2)6	129	92.8254	106.858	120.509	131.504	135	135.294	135.061	135.043			36.1746	22.1415	8.49101	2.50421	6	6.29448	6.06084	6.04279			28.0424	17.164	6.58218	1.94124	4.65116	4.87944	4.69833	4.68434
(H2)7	156	103.024	123.542	142.919	158.038	163	163.112	162.812	162.776			52.976	32.4579	13.081	2.03825	7	7.11156	6.81218	6.77586			33.959	20.8063	8.38526	1.30657	4.48718	4.55869	4.36678	4.3435
(H2)8	182	111.978	139.643	165.208	184.689	191	191.098	190.733	190.678			70.0218	42.3571	16.7917	2.68935	9	9.09798	8.73275	8.67783			38.4735	23.2731	9.2262	1.47767	4.94505	4.99889	4.79821	4.76804
PA1	34.4	34.9315	35.0361	35.143	35.2066	35.2	35.1142	35.02	35.06			0.531484	0.63609	0.74303	0.806554	0.8	0.714223	0.62	0.66			1.54501	1.8491	2.15997	2.34463	2.32558	2.07623	1.80232	1.9186
PA2	79.7	82.384	82.582	82.8389	83.018	82.8	82.6667	82.32	82.2241			2.684	2.88197	3.13893	3.31801	3.1	2.96666	2.62	2.52415			3.36763	3.61603	3.93843	4.16312	3.88959	3.72228	3.28733	3.16706
PA3	145	152.98	153.201	153.686	154.07	153	152.965	151.916	151.412			7.98003	8.20103	8.68641	9.06989	8	7.965	6.91563	6.41199			5.50347	5.65589	5.99063	6.2551	5.51724	5.4931	4.7694	4.42206
PA4	228	245.452	245.562	246.46	247.303	246	244.724	242.302	241.006			17.4517	17.5624	18.46	19.3025	18	16.7236	14.3018	13.0064			7.65424	7.70283	8.09649	8.46602	7.89474	7.3349	6.27271	5.70458
PA5	328	357.072	356.99	358.78	360.713	358	355.844	351.206	348.663			29.0718	28.9898	30.78	32.7134	30	27.8436	23.2055	20.6631			8.86334	8.83836	9.38415	9.97361	9.14634	8.4889	7.07486	6.29974
PA6	441	484.002	483.85	487.6	491.893	488	483.91	476.095	471.817			43.0018	42.8501	46.6001	50.8931	47	42.9096	35.0947	30.8172			9.75098	9.71658	10.5669	11.5404	10.6576	9.73008	7.95798	6.98802
PMI1	29.1	29.3128	29.3488	29.3604	29.2762	29.1	29.0025	28.8513	28.8746			0.212845	0.248754	0.260415	0.176197	0	0.0975	0.248688	0.225423			0.731426	0.854824	0.894898	0.605487	0	0.335052	0.854596	0.774651
PMI2	64.9	65.9602	65.9965	66.0449	65.945	65.6	65.4207	65.1113	64.9069			1.06016	1.09645	1.14488	1.045	0.7	0.52069	0.211295	0.00692861			1.63353	1.68945	1.76407	1.61017	1.07858	0.802296	0.32557	0.0106758
PMI3	114	116.365	116.535	116.939	117.118	117	116.209	115.616	115.06			2.36515	2.53518	2.9395	3.1175	3	2.20934	1.61628	1.06001			2.07469	2.22384	2.57851	2.73465	2.63158	1.93802	1.41779	0.929829
PMI4	176	176.717	177.709	179.558	180.924	180	179.606	178.6	177.643			0.716939	1.70922	3.5575	4.92361	4	3.60611	2.60001	1.6425			0.407352	0.971145	2.02131	2.79751	2.27273	2.04893	1.47728	0.933239
PMI5	247	240.986	244.749	250.604	254.99	254	253.277	251.692	250.378			6.01372	2.25092	3.60365	7.99	7	6.27691	4.6923	3.37755			2.4347	0.911304	1.45897	3.23482	2.83401	2.54126	1.89972	1.36743
PMI6	325	301.208	312.149	326.875	337.022	336	334.856	332.479	330.932			23.7919	12.8512	1.8753	12.0221	11	9.85595	7.4789	5.93228			7.32057	3.95422	0.577015	3.69912	3.38462	3.0326	2.3012	1.82532
PDA1	130	133.65	134.077	134.701	135.044	134	133.826	132.83	132.763			3.65013	4.07731	4.70148	5.04381	4	3.82567	2.83	2.7635			2.80779	3.13639	3.61652	3.87985	3.07692	2.94282	2.17692	2.12577
PDA2	282	284.521	288.39	293.799	298.05	296	294.565	290.914	289.877			2.52069	6.38998	11.7991	16.05	14	12.5648	8.9137	7.87741			0.893863	2.26595	4.18407	5.69149	4.96454	4.45559	3.16089	2.79341
PDA3	465	435.909	454.923	478.555	496.78	495	490.931	482.705	479.906			29.0911	10.0768	13.5548	31.7805	30	25.9307	17.7052	14.9059			6.25615	2.16705	2.91501	6.83451	6.45161	5.5765	3.80757	3.20558
PDA4	666	538.775	599.182	666.447	714.448	714	707.168	692.88	687.78			127.225	66.8177	0.447223	48.4476	48	41.1677	26.8804	21.78			19.1028	10.0327	0.0671506	7.27441	7.20721	6.18133	4.0361	3.27027
C4H9CHO	77.5	76.33	76.6978	76.86	76.544	75.9	75.5258	75.0069	75.24			1.17	0.802201	0.640009	0.956015	1.6	1.97416	2.4931	2.26			1.50968	1.0351	0.825818	1.23357	2.06452	2.5473	3.2169	2.91613
C4H9CONH2	89.4	87.7633	88.308	88.5234	88.0149	87	86.5629	85.8499	86.2102			1.63673	1.09203	0.87658	1.38512	2.4	2.83708	3.55015	3.18983			1.83079	1.2215	0.980515	1.54935	2.68456	3.17347	3.97108	3.56804
C4H9COOH	85.4	84.5278	84.7885	84.7882	84.18	83.2	82.727	82.0252	82.3244			0.87224	0.611471	0.611802	1.21999	2.2	2.67298	3.37483	3.07563			1.02136	0.716008	0.716395	1.42857	2.57611	3.12996	3.95179	3.60143
C4H9NH2	72.9	71.8699	72.1527	72.2895	72.0478	71.5	71.225	70.7964	71.0266			1.03011	0.74731	0.610474	0.852193	1.4	1.675	2.1036	1.87337			1.41304	1.02512	0.837413	1.16899	1.92044	2.29767	2.88559	2.56978
C4H9OH	67.6	66.8295	67.0613	67.1566	66.9003	66.4	66.1144	65.7109	65.8994			0.770499	0.538695	0.443384	0.699748	1.2	1.48562	1.88914	1.70063			1.13979	0.796886	0.655894	1.03513	1.77515	2.19766	2.79458	2.51573
C4H8	64.3	63.8325	64.2293	64.5734	64.6889	64.4	64.3023	64.0274	64.151			0.4675	0.0706772	0.273374	0.388927	0.1	0.00233573	0.272576	0.148955			0.727061	0.109918	0.425153	0.604863	0.155521	0.00363254	0.423913	0.231657
C2H2	31.8	32.3417	32.3559	32.3616	32.3257	32.2	32.1934	32.1144	32.2541			0.541735	0.555911	0.561579	0.525748	0.4	0.393438	0.314405	0.454068			1.70357	1.74815	1.76597	1.6533	1.25786	1.23722	0.988695	1.42789
C6H6	81.4	82.8468	82.7841	82.6553	82.3439	82	81.7779	81.5051	81.8002			1.44675	1.38412	1.25531	0.943895	0.6	0.377878	0.105054	0.400197			1.77733	1.7004	1.54215	1.15958	0.737101	0.464224	0.129059	0.491642
C6H12	74.3	73.7242	73.8487	73.8833	73.66	73.2	73.0222	72.6872	72.8902			0.575763	0.451294	0.416656	0.640002	1.1	1.27785	1.61283	1.40982			0.774917	0.607395	0.560776	0.861375	1.48048	1.71985	2.1707	1.89747
CH4	16.7	16.7204	16.6958	16.6575	16.585	16.5	16.4563	16.395	16.4536			0.0204038	0.00417437	0.0425	0.115	0.2	0.243652	0.305	0.246424			0.122178	0.0249962	0.254491	0.688623	1.1976	1.45899	1.82635	1.47559
C2H6	31.1	30.9134	30.9124	30.8931	30.7911	30.6	30.54	30.4125	30.5309			0.186618	0.187623	0.206895	0.308921	0.5	0.560003	0.687547	0.569147			0.600057	0.603289	0.665257	0.993315	1.60772	1.80065	2.21076	1.83005
C3H8	44.7	44.237	44.3	44.3774	44.2643	44	43.88	43.6761	43.8375			0.462955	0.399999	0.32262	0.435677	0.7	0.82	1.02392	0.8625			1.03569	0.894853	0.721744	0.974669	1.566	1.83445	2.29064	1.92953
C4H10	60.7	59.9264	60.1067	60.2049	60.0675	59.7	59.5264	59.2315	59.4238			0.77358	0.593263	0.495125	0.632501	1	1.17363	1.46852	1.27625			1.27443	0.977369	0.815692	1.04201	1.64745	1.93349	2.41931	2.10255
C5H12	76.5	75.4119	75.6812	75.84	75.6759	75.2	74.9795	74.5998	74.8035			1.08813	0.818815	0.66	0.824108	1.3	1.52046	1.90022	1.69655			1.42239	1.07035	0.862746	1.07726	1.69935	1.98753	2.48394	2.21771
C6H14	93.4	91.9662	92.3352	92.5607	92.3738	91.8	91.5026	91.0275	91.2437			1.43383	1.06477	0.839346	1.02625	1.6	1.89743	2.3725	2.1563			1.53515	1.14001	0.898657	1.09877	1.71306	2.03151	2.54015	2.30867
C7H16	110	108.442	108.904	109.187	108.97	108	107.928	107.359	107.58			1.55792	1.09646	0.812556	1.03009	2	2.072	2.64085	2.42001			1.41629	0.996784	0.738687	0.93645	1.81818	1.88364	2.40077	2.2
C8H18	128	125.474	126.04	126.39	126.144	125	124.921	124.252	124.471			2.52577	1.96	1.61	1.85574	3	3.079	3.74773	3.52897			1.97326	1.53125	1.25781	1.4498	2.34375	2.40547	2.92791	2.75701
HF	6.28	6.42719	6.38	6.32861	6.23495	6.13	6.08962	6.02275	6.06616			0.147189	0.1	0.0486064	0.0450513	0.15	0.190375	0.257253	0.213844			2.34378	1.59236	0.773988	0.717378	2.38854	3.03146	4.09639	3.40516
HCN	23.4	23.8089	23.765	23.6935	23.5551	23.4	23.3285	23.2248	23.3054			0.408871	0.365	0.293462	0.155111	0	0.0714952	0.175217	0.0946382			1.74731	1.55983	1.25411	0.662868	0	0.305535	0.748792	0.404437
HNO	18.8	19.145	19.1081	19.05	18.8925	18.7	18.5326	18.3352	18.3668			0.345	0.308132	0.25	0.092474	0.1	0.267388	0.464756	0.43324			1.83511	1.639	1.32979	0.491883	0.531915	1.42227	2.47211	2.30447
H2CO	22.6	22.7795	22.7479	22.6772	22.4962	22.3	22.175	22.0423	22.128			0.179463	0.147933	0.0772171	0.103757	0.3	0.425	0.557695	0.472044			0.794082	0.654572	0.341668	0.459104	1.32743	1.88053	2.46768	2.08869
H2O2	18.7	18.9822	18.96	18.9484	18.915	18.8	18.765	18.655	18.6008			0.282225	0.259996	0.248446	0.215	0.1	0.0650003	0.0449999	0.0992268			1.50922	1.39035	1.32859	1.14973	0.534759	0.347595	0.240641	0.530625
H2O	9.94	10.1068	10.0438	9.965	9.84398	9.7	9.66603	9.58531	9.635			0.166764	0.103833	0.025	0.0960247	0.24	0.273966	0.354688	0.305			1.67771	1.0446	0.251509	0.966044	2.41449	2.7562	3.56828	3.06841
NH3	13.5	13.5868	13.53	13.455	13.3351	13.2	13.1525	13.0675	13.1375			0.0868102	0.0300003	0.0450001	0.164915	0.3	0.3475	0.4325	0.3625			0.643039	0.222224	0.333334	1.2216	2.22222	2.57407	3.2037	2.68519
CO	16.1	16.2481	16.1526	16.0344	15.8657	15.7	15.6577	15.5775	15.6732			0.148061	0.0526131	0.0656064	0.234254	0.4	0.442305	0.5225	0.426797			0.919632	0.326789	0.407493	1.45499	2.48447	2.74724	3.24534	2.65091
CO2	27.9	28.0684	27.8617	27.5935	27.2269	27	26.8062	26.645	26.8			0.168352	0.0383141	0.306501	0.673079	0.9	1.09376	1.255	1.1			0.603411	0.137327	1.09857	2.41247	3.22581	3.92029	4.49821	3.94265
											MEAN	10.2466	6.85395	4.21965	5.53004	5.7298	5.34032	4.46421	3.95425		Mean % error	5.17905	3.58922	2.36736	2.56588	3.03454	3.06533	3.02481	2.74898
											RMSE	24.6583	15.1358	9.48235	12.6923	12.1373	10.8882	8.38643	7.30921		Max %	38.4735	23.2731	10.5669	11.5404	10.6576	9.73008	7.95798	6.98802
											Max	127.225	66.8177	46.6001	50.8931	48	42.9096	35.0947	30.8172

## Sheet: beta_zzz
System	CCSD(T)	Tα-LC-BLYP	LC-BLYP	PBE-QIDH	RPA@PBEh(0.85)		Abs. error	Tα-LC-BLYP	LC-BLYP	PBE-QIDH	RPA@PBEh(0.85)		Rel error (%)	Tα-LC-BLYP	LC-BLYP	PBE-QIDH	RPA@PBEh(0.85)
PMI1	8.98748	13.8616	14.0235	14.6002	11.7086			4.87414	5.036	5.61275	2.72109			54.2326	56.0335	62.4508	30.2765
PMI2	-10.985	-58.6033	-56.3671	-39.3412	-24.284			47.6182	45.382	28.3562	13.299			433.483	413.127	258.135	121.065
PMI3	91.1194	174.091	136.515	132.134	37.506			82.9711	45.3958	41.0141	53.6135			91.0575	49.8201	45.0113	58.8387
PMI4	-283.311	-365.55	-238.44	-347.677	-28.3035			82.2387	44.8709	64.3659	255.007			29.0277	15.8381	22.7192	90.0097
PMI5	733.9	537.87	277.159	696.089	78.6871			196.03	456.741	37.8109	655.213			26.7108	62.2348	5.15205	89.2782
PMI6	-1636.93	-528.147	-135.301	-1081.26	-393.418			1108.78	1501.63	555.671	1243.51			67.7355	91.7345	33.946	75.966
C4H9CHO	5.42887	16.9569	9.12697	7.00436	2.75758			11.528	3.6981	1.57549	2.67129			212.347	68.119	29.0206	49.2052
C4H9CONH2	42.83	57.1889	31.6417	42.5248	25.5638			14.3589	11.1883	0.305143	17.2662			33.5254	26.1226	0.712452	40.3134
C4H9COOH	20.912	33.182	10.324	15.2534	0.559837			12.2699	10.5881	5.65862	20.3522			58.6741	50.6315	27.0591	97.3229
C4H9NH2	15.1051	18.2865	17.8364	15.92	16.6184			3.18139	2.73135	0.81496	1.51329			21.0618	18.0823	5.39528	10.0184
C4H9OH	32.2033	34.4373	32.349	32.189	33.0281			2.23394	0.145719	0.0143646	0.824808			6.93699	0.452496	0.0446059	2.56125
C4H8	29.1622	37.7612	32.286	22.5884	26.5457			8.59906	3.12379	6.57379	2.61648			29.487	10.7118	22.5422	8.97219
HF	-11.8844	-10.083	-10.1645	-11.041	-11.5275			1.80141	1.71991	0.84339	0.356859			15.1578	14.472	7.09663	3.00275
HCN	18.1675	5.20886	5.38127	9.11434	8.06325			12.9586	12.7862	9.05316	10.1042			71.3287	70.3797	49.8316	55.6172
HNO	144.169	19.5967	17.5965	15.2687	12.1292			124.572	126.572	128.9	132.039			86.4071	87.7945	89.4091	91.5868
H2CO	32.7946	34.5869	31.7167	35.1141	30.4947			1.79226	1.07795	2.31945	2.29995			5.46509	3.28697	7.07265	7.0132
CO	-30.6243	-33.1703	-30.8007	-30.4038	-32.9783			2.54599	0.176335	0.220571	2.35396			8.3136	0.5758	0.720248	7.68657
							MAE	101.08	133.698	52.3006	142.104		Mean % error	73.5854	61.1421	39.1952	49.3373
							RMSE	276.537	382.416	140.093	348.272		Max %	433.483	413.127	258.135	121.065
							Max	1108.78	1501.63	555.671	1243.51
Double Hybrids and Range-Sep. Hybrids
System	CCSD(T)	Tα-LC-BLYP	CAM-B3LYP	LC-BLYP	B2PLYP	PBE-QIDH	PBE0-DH		Abs. error	Tα-LC-BLYP	CAM-B3LYP	LC-BLYP	B2PLYP	PBE-QIDH	PBE0-DH		Rel error (%)	Tα-LC-BLYP	CAM-B3LYP	LC-BLYP	B2PLYP	PBE-QIDH	PBE0-DH
PMI1	8.98748	13.8616	17.7101	14.0235	16.7912	14.6002	19.529			4.87414	8.72262	5.036	7.80374	5.61275	10.5415			54.2326	97.053	56.0335	86.829	62.4508	117.291
PMI2	-10.985	-58.6033	-76.5568	-56.3671	-45.3453	-39.3412	-71.9435			47.6182	65.5717	45.382	34.3603	28.3562	60.9585			433.483	596.92	413.127	312.793	258.135	554.924
PMI3	91.1194	174.091	267.04	136.515	179.36	132.134	267.313			82.9711	175.92	45.3958	88.2401	41.0141	176.193			91.0575	193.066	49.8201	96.8401	45.0113	193.365
PMI4	-283.311	-365.55	-690.097	-238.44	-560.03	-347.677	-751.873			82.2387	406.786	44.8709	276.719	64.3659	468.562			29.0277	143.583	15.8381	97.6733	22.7192	165.388
PMI5	733.9	537.87	1364.21	277.159	1288.74	696.089	1620.51			196.03	630.313	456.741	554.839	37.8109	886.614			26.7108	85.8854	62.2348	75.6014	5.15205	120.809
PMI6	-1636.93	-528.147	-2198.71	-135.301	-2357.89	-1081.26	-2847.59			1108.78	561.784	1501.63	720.965	555.671	1210.66			67.7355	34.3194	91.7345	44.0438	33.946	73.9592
C4H9CHO	5.42887	16.9569	12.6024	9.12697	10.734	7.00436	9.3906			11.528	7.17355	3.6981	5.30513	1.57549	3.96173			212.347	132.137	68.119	97.7207	29.0206	72.9751
C4H9CONH2	42.83	57.1889	55.6226	31.6417	64.6614	42.5248	51.0885			14.3589	12.7926	11.1883	21.8314	0.305143	8.25848			33.5254	29.8682	26.1226	50.9723	0.712452	19.282
C4H9COOH	20.912	33.182	30.0464	10.324	35.8646	15.2534	22.715			12.2699	9.13439	10.5881	14.9526	5.65862	1.80299			58.6741	43.6801	50.6315	71.5024	27.0591	8.62179
C4H9NH2	15.1051	18.2865	17.3743	17.8364	15.147	15.92	16.4893			3.18139	2.26925	2.73135	0.041969	0.81496	1.38428			21.0618	15.0231	18.0823	0.277847	5.39528	9.16431
C4H9OH	32.2033	34.4373	32.5599	32.349	31.5678	32.189	31.493			2.23394	0.356617	0.145719	0.635567	0.0143646	0.710329			6.93699	1.10739	0.452496	1.97361	0.0446059	2.20576
C4H8	29.1622	37.7612	25.8359	32.286	17.9995	22.5884	20.2149			8.59906	3.3263	3.12379	11.1626	6.57379	8.94722			29.487	11.4062	10.7118	38.2778	22.5422	30.6809
HF	-11.8844	-10.083	-11.0233	-10.1645	-11.7924	-11.041	-10.9545			1.80141	0.861105	1.71991	0.091976	0.84339	0.929877			15.1578	7.24569	14.472	0.773924	7.09663	7.82437
HCN	18.1675	5.20886	8.54248	5.38127	10.4847	9.11434	10.6339			12.9586	9.62501	12.7862	7.68281	9.05316	7.53356			71.3287	52.9793	70.3797	42.2888	49.8316	41.4672
HNO	144.169	19.5967	19.6619	17.5965	18.9091	15.2687	19.1257			124.572	124.507	126.572	125.26	128.9	125.043			86.4071	86.3619	87.7945	86.884	89.4091	86.7338
H2CO	32.7946	34.5869	36.8318	31.7167	39.0603	35.1141	38.7864			1.79226	4.0372	1.07795	6.26563	2.31945	5.99171			5.46509	12.3105	3.28697	19.1056	7.07265	18.2704
CO	-30.6243	-33.1703	-32.7649	-30.8007	-31.8303	-30.4038	30.9593			2.54599	2.14054	0.176335	1.20594	0.220571	61.5837			8.3136	6.98967	0.5758	3.93785	0.720248	201.094
									MAE	101.08	119.137	133.698	110.433	52.3006	178.804		Mean % error	73.5854	91.1727	61.1421	66.3232	39.1952	101.415
									RMSE	276.537	233.846	382.416	233.878	140.093	385.463		Max %	433.483	596.92	413.127	312.793	258.135	554.924
									Max	1108.78	630.313	1501.63	720.965	555.671	1210.66
Hybridization starting point RPA
System	CCSD(T)	RPA@PBEh(0.0)	RPA@PBEh(0.1)	RPA@PBEh(0.25)	RPA@PBEh(0.5)	RPA@PBEh(0.75)	RPA@PBEh(0.85)	RPA@PBEh(1.0)	RPA@HF		Abs. error	RPA@PBEh(0.0)	RPA@PBEh(0.1)	RPA@PBEh(0.25)	RPA@PBEh(0.5)	RPA@PBEh(0.75)	RPA@PBEh(0.85)	RPA@PBEh(1.0)	RPA@HF		Rel error (%)	RPA@PBEh(0.0)	RPA@PBEh(0.1)	RPA@PBEh(0.25)	RPA@PBEh(0.5)	RPA@PBEh(0.75)	RPA@PBEh(0.85)	RPA@PBEh(1.0)	RPA@HF
PMI1	8.98748	10.6618	14.0625	16.4881	15.9439	13.2375	11.7086	9.05507	6.21745			1.67427	5.07506	7.50066	6.95643	4.25003	2.72109	0.0675919	2.77003			18.6289	56.4681	83.4568	77.4013	47.2884	30.2765	0.752067	30.821
PMI2	-10.985	-33.1462	-31.2472	-31.2065	-33.2153	-28.1307	-24.284	-14.4541	-0.748568			22.1612	20.2621	20.2215	22.2303	17.1457	13.299	3.46912	10.2364			201.74	184.452	184.083	202.369	156.082	121.065	31.5805	93.1856
PMI3	91.1194	88.9622	48.1443	41.7908	57.8728	50.0062	37.506	7.06932	46.7477			2.1572	42.9752	49.3286	33.2466	41.1132	53.6135	84.0501	44.3717			2.36744	47.1635	54.1363	36.4868	45.1201	58.8387	92.2417	48.6962
PMI4	-283.311	-133.586	-62.1422	-70.4092	-46.9856	-50.0317	-28.3035	-39.1514	-165.592			149.725	221.169	212.902	236.325	233.279	255.007	244.159	117.719			52.8482	78.0657	75.1477	83.4155	82.3404	90.0097	86.1808	41.551
PMI5	733.9	364.468	976.28	738.419	144.01	33.2384	78.6871	194.86	434.24			369.433	242.38	4.51856	589.89	700.662	655.213	539.04	299.661			50.3383	33.0262	0.615691	80.3774	95.471	89.2782	73.4487	40.8313
PMI6	-1636.93	-3283.94	-4395.94	-2785.4	-724.355	-339.113	-393.418	-557.234	-933.399			1647.01	2759.01	1148.47	912.573	1297.81	1243.51	1079.69	703.529			100.616	168.548	70.1604	55.7491	79.2836	75.966	65.9585	42.9786
C4H9CHO	5.42887	11.8947	8.25199	6.25366	5.25391	3.43934	2.75758	1.50146	1.85344			6.4658	2.82311	0.824791	0.174967	1.98953	2.67129	3.92741	3.57543			119.1	52.0018	15.1927	3.2229	36.6473	49.2052	72.343	65.8596
C4H9CONH2	42.83	7.34711	18.1478	34.6349	37.1848	29.2994	25.5638	20.0872	23.6308			35.4829	24.6822	8.1951	5.64523	13.5306	17.2662	22.7428	19.1992			82.8459	57.6284	19.134	13.1806	31.5914	40.3134	53.1002	44.8266
C4H9COOH	20.912	35.644	10.0774	6.25352	10.2265	4.07308	0.559837	3.80449	0.426748			14.732	10.8346	14.6585	10.6855	16.839	20.3522	17.1076	20.4853			70.4475	51.8104	70.0961	51.0973	80.5228	97.3229	81.8072	97.9593
C4H9NH2	15.1051	16.1447	16.512	16.6422	16.0656	16.5121	16.6184	16.8432	16.7155			1.03966	1.40698	1.53714	0.960575	1.40706	1.51329	1.73809	1.61047			6.88286	9.31461	10.1763	6.35929	9.31514	10.0184	11.5067	10.6618
C4H9OH	32.2033	50.3358	42.083	36.4461	33.2677	32.8985	33.0281	32.8931	34.4009			18.1325	9.87971	4.2428	1.0644	0.695217	0.824808	0.689805	2.19761			56.3064	30.6792	13.175	3.30524	2.15884	2.56125	2.14203	6.82419
C4H8	29.1622	64.1805	47.6886	35.2041	27.3071	26.1379	26.5457	26.5107	25.8993			35.0184	18.5264	6.0419	1.85505	3.02423	2.61648	2.65146	3.26287			120.082	63.529	20.7183	6.36116	10.3704	8.97219	9.09213	11.1887
HF	-11.8844	-13.8662	-13.3764	-12.8408	-12.1796	-11.6928	-11.5275	-11.3098	-11.2651			1.98179	1.49199	0.956396	0.295184	0.191568	0.356859	0.574562	0.619324			16.6756	12.5542	8.0475	2.4838	1.61194	3.00275	4.8346	5.21125
HCN	18.1675	8.8211	9.89126	10.0769	9.29362	8.36995	8.06325	7.6294	7.03608			9.3464	8.27624	8.0906	8.87388	9.79755	10.1042	10.5381	11.1314			51.4457	45.5552	44.5333	48.8448	53.929	55.6172	58.0052	61.2711
HNO	144.169	21.0196	22.4731	20.9407	18.0806	14.0935	12.1292	8.27586	6.51245			123.149	121.695	123.228	126.088	130.075	132.039	135.893	137.656			85.4201	84.4119	85.4749	87.4587	90.2243	91.5868	94.2596	95.4828
H2CO	32.7946	35.671	37.6099	38.0885	36.0087	32.2515	30.4947	27.7018	26.0874			2.87633	4.81523	5.29383	3.21406	0.543156	2.29995	5.09282	6.7072			8.77074	14.683	16.1424	9.80057	1.65623	7.0132	15.5294	20.4521
CO	-30.6243	-34.1141	-33.9274	-33.7296	-33.4524	-33.0612	-32.9783	-32.7062	-33.047			3.48972	3.30306	3.10521	2.828	2.43687	2.35396	2.08185	2.42263			11.3953	10.7857	10.1397	9.23449	7.9573	7.68657	6.79802	7.9108
											MAE	143.757	205.8	95.2424	115.465	145.576	142.104	126.677	81.5973		Mean % error	62.1124	58.8634	45.9076	45.7146	48.9159	49.3373	44.6812	42.6889
											RMSE	412.338	674.675	285.211	271.64	363.737	348.272	301.217	191.07		Max %	201.74	184.452	184.083	202.369	156.082	121.065	94.2596	97.9593
											Max	1647.01	2759.01	1148.47	912.573	1297.81	1243.51	1079.69	703.529

## Sheet: gamma_zzzz
System	CCSD(T)	Tα-LC-BLYP	LC-BLYP	PBE-QIDH	RPA@PBEh(0.85)		Abs. error	Tα-LC-BLYP	LC-BLYP	PBE-QIDH	RPA@PBEh(0.85)		Rel error (%)	Tα-LC-BLYP	LC-BLYP	PBE-QIDH	RPA@PBEh(0.85)
H2	1397.78	1587.19	1465.22	1178.18	1508.71			189.418	67.4414	219.597	110.936			13.5514	4.82491	15.7105	7.93664
(H2)2	12573.3	12888.1	13036.1	13394.3	12194			314.766	462.808	821.035	379.308			2.50344	3.68088	6.52999	3.01677
(H2)3	35357.3	36784.7	39769.5	44173.2	36684.4			1427.43	4412.21	8815.95	1327.1			4.03717	12.479	24.9339	3.75339
(H2)4	74035.7	76585.7	86288	101408	76650.2			2550.01	12252.3	27372.5	2614.49			3.4443	16.5492	36.972	3.53139
(H2)5	125102	127099	149240	176755	129978			1997.65	24138.6	51653.6	4876.5			1.59682	19.2952	41.2894	3.89803
(H2)6	205856	226393	224111	271964	190977			20536.5	18255.3	66107.8	14878.7			9.97616	8.86797	32.1136	7.22772
(H2)7	249773	251499	306711	376900	257060			1726.11	56937.8	127127	7287.23			0.691071	22.7958	50.8969	2.91754
(H2)8	316457	317574	394403	490534	324569			1116.72	77945.9	174077	8111.81			0.352881	24.6308	55.0082	2.56332
PA1	4055.02	4475.08	2718.61	2997.15	3370.27			420.057	1336.41	1057.87	684.753			10.3589	32.9568	26.0878	16.8866
PA2	31595.5	34720.7	23800	29075.5	28961.2			3125.26	7795.45	2519.92	2634.29			9.89147	24.6727	7.97559	8.33758
PA3	150117	163795	119241	156159	148118			13677.8	30876.2	6042.3	1998.35			9.11146	20.5681	4.02507	1.3312
PA4	488981	524779	400720	531446	511610			35798.1	88260.3	42465.6	22629.1			7.32096	18.0499	8.68452	4.62782
PA5	1.24043e+06	1.33382e+06	1.03549e+06	1.45614e+06	1.36771e+06			93389.4	204936	215711	127285			7.52881	16.5214	17.39	10.2614
PA6	2.48242e+06	2.53557e+06	2.22286e+06	3.36549e+06	3.06338e+06			53152.6	259559	883074	580962			2.14117	10.4559	35.5732	23.4031
PMI1	4167.35	4198.44	2991.36	4411.65	3163.91			31.091	1175.99	244.304	1003.44			0.746061	28.2192	5.86233	24.0785
PMI2	14594.9	14943.8	11495.4	13344.1	12904.2			348.842	3099.49	1250.85	1690.74			2.39016	21.2368	8.57042	11.5844
PMI3	60482.1	60564.2	48621.6	14180.4	55726.7			82.0881	11860.5	46301.7	4755.35			0.135723	19.6099	76.5544	7.86241
PMI4	193982	200304	147576	204646	176920			6321.46	46406.2	10664.1	17062.8			3.25878	23.9229	5.49746	8.79606
PMI5	451805	458226	342965	527289	427153			6421.79	108840	75484.7	24651.5			1.42136	24.09	16.7074	5.45623
PMI6	988448	1.11555e+06	656498	1.11778e+06	842690			127105	331950	129331	145758			12.859	33.583	13.0842	14.7462
PDA1	113260	114247	96016.9	121016	113923			987.283	17243.2	7756.36	662.681			0.871695	15.2245	6.84827	0.585096
PDA2	760571	799728	668027	975135	844034			39157.5	92543.7	214564	83463.3			5.14843	12.1677	28.2109	10.9738
PDA3	2.44259e+06	2.63166e+06	2.23052e+06	3.74198e+06	2.98604e+06			189064	212070	1.29938e+06	543452			7.7403	8.68216	53.1969	22.249
PDA4	5.29887e+06	5.62115e+06	4.95548e+06	9.45639e+06	6.93917e+06			322278	343394	4.15751e+06	1.6403e+06			6.08201	6.48052	78.4604	30.9556
C4H9CHO	18720	18941.5	13494.8	17688.6	15162.1			221.466	5225.18	1031.38	3557.88			1.18305	27.9123	5.50952	19.0058
C4H9CONH2	25694.1	33001.6	17763.2	23697.3	19891.4			7307.46	7930.89	1996.85	5802.72			28.4402	30.8665	7.77162	22.5838
C4H9COOH	20870	20997.4	15139.6	19605.9	16814.3			127.38	5730.45	1264.11	4055.74			0.610351	27.4578	6.05708	19.4333
C4H9NH2	16357.9	16700	15502.3	16565.8	14015.5			342.081	855.62	207.846	2342.42			2.09123	5.23062	1.27061	14.3198
C4H9OH	15041.5	16483.1	10017.4	13104.4	11398			1441.53	5024.12	1937.18	3643.55			9.58368	33.4016	12.8789	24.2233
C4H8	17256.9	18360	13479.2	17803.7	15561.1			1103.13	3777.7	546.823	1695.76			6.39243	21.891	3.16873	9.82657
C2H2	3258.94	3301.38	2728.13	2967.51	2979.27			42.4381	530.818	291.435	279.67			1.3022	16.288	8.94263	8.58162
C6H6	13400.1	14649	9858.01	10964	10757.5			1248.89	3542.1	2436.12	2642.58			9.32001	26.4333	18.1799	19.7206
C6H12	16704.1	18624.1	11247.5	13723.1	11778.5			1919.94	5456.69	2981.01	4925.63			11.4938	32.6667	17.8459	29.4875
CH4	1720.25	1968.43	1595.33	1733.46	1531.61			248.182	124.919	13.2071	188.64			14.4271	7.26167	0.767743	10.9659
C2H6	5177.72	5858.03	4533.25	5894.21	5141.26			680.313	644.467	716.492	36.4603			13.1392	12.4469	13.838	0.704178
C3H8	9545.4	10016.5	7547.36	9419.1	8152.97			471.095	1998.04	126.306	1392.44			4.9353	20.932	1.32321	14.5875
C4H10	14242.1	15015.3	10955.4	13816.8	12428.9			773.249	3286.66	425.258	1813.13			5.42933	23.0772	2.98593	12.7308
C5H12	19539.6	19742.3	14062.7	18498.5	16060.5			202.665	5476.89	1041.08	3479.1			1.0372	28.0297	5.32803	17.8054
C6H14	24465	24775	17494.6	23491.7	20116.1			310.003	6970.45	973.306	4348.9			1.26713	28.4915	3.97836	17.776
C7H16	28687.6	28702.9	20753.6	28099.9	24105.1			15.2431	7933.98	587.704	4582.54			0.0531349	27.6565	2.04863	15.9739
C8H18	33186.6	33598.7	24279.5	33188.5	28306			412.129	8907.14	1.89625	4880.59			1.24185	26.8396	0.00571391	14.7065
HF	287.954	292.552	285.732	276.993	275.607			4.59827	2.22204	10.961	12.3471			1.59688	0.771664	3.80651	4.28788
HCN	2350.21	2462.31	3542.36	2475.14	1890.17			112.101	1192.16	124.931	460.033			4.76985	50.7256	5.31575	19.5742
HNO	1504.47	1633.8	1123.82	1247.73	1186.71			129.334	380.65	256.744	317.762			8.59665	25.3013	17.0654	21.1212
H2CO	2259.28	2397.09	1821.6	2017.06	1903.85			137.816	437.678	242.215	355.429			6.10002	19.3725	10.7209	15.732
H2O2	1556.83	1558.17	1372.21	2209.73	1372			1.33618	184.623	652.902	184.833			0.0858269	11.8589	41.9378	11.8724
H2O	474.045	475.685	436.861	659.932	281.642			1.63932	37.1845	185.886	192.403			0.345814	7.84408	39.2127	40.5874
NH3	1049.19	1125.05	940.471	1650.35	1005.17			75.8585	108.721	601.16	44.0259			7.23018	10.3624	57.2974	4.19617
CO	1656.63	1702.95	1404.07	1449.38	1348.18			46.3265	252.559	207.244	308.447			2.79644	15.2454	12.51	18.619
CO2	770.538	996.447	802.555	774.254	389.133			225.909	32.0172	3.71647	381.404			29.3184	4.15518	0.482321	49.4985
							MAE	18776.4	40637.3	151368	65810		Mean % error	5.91894	19.4417	19.1287	13.898
							RMSE	58464.9	92208.5	631295	259610		Max %	29.3184	50.7256	78.4604	49.4985
							Max	322278	343394	4.15751e+06	1.6403e+06
Double Hybrids and Range-Sep. Hybrids
System	CCSD(T)	Tα-LC-BLYP	CAM-B3LYP	LC-BLYP	B2PLYP	PBE-QIDH	PBE0-DH		Abs. error	Tα-LC-BLYP	CAM-B3LYP	LC-BLYP	B2PLYP	PBE-QIDH	PBE0-DH		Rel error (%)	Tα-LC-BLYP	CAM-B3LYP	LC-BLYP	B2PLYP	PBE-QIDH	PBE0-DH
H2	1397.78	1587.19	1633.55	1465.22	1373.9	1178.18	1453.63			189.418	235.769	67.4414	23.881	219.597	55.8556			13.5514	16.8675	4.82491	1.7085	15.7105	3.99603
(H2)2	12573.3	12888.1	15906.6	13036.1	15422.8	13394.3	14832.4			314.766	3333.25	462.808	2849.47	821.035	2259.08			2.50344	26.5105	3.68088	22.6629	6.52999	17.9673
(H2)3	35357.3	36784.7	52807.3	39769.5	52519.9	44173.2	51122.5			1427.43	17450	4412.21	17162.7	8815.95	15765.2			4.03717	49.3535	12.479	48.5407	24.9339	44.5884
(H2)4	74035.7	76585.7	123523	86288	123625	101408	120674			2550.01	49487.3	12252.3	49589.5	27372.5	46638.6			3.4443	66.8425	16.5492	66.9806	36.972	62.9948
(H2)5	125102	127099	226401	149240	228029	176755	223472			1997.65	101299	24138.6	102928	51653.6	98370.4			1.59682	80.9736	19.2952	82.2754	41.2894	78.6325
(H2)6	205856	226393	355084	224111	358086	271964	352679			20536.5	149228	18255.3	152229	66107.8	146822			9.97616	72.4912	8.86797	73.9494	32.1136	71.3228
(H2)7	249773	251499	501625	306711	506929	376900	500604			1726.11	251852	56937.8	257156	127127	250831			0.691071	100.833	22.7958	102.956	50.8969	100.424
(H2)8	316457	317574	660358	394403	668210	490534	661155			1116.72	343901	77945.9	351753	174077	344698			0.352881	108.672	24.6308	111.154	55.0082	108.924
PA1	4055.02	4475.08	4772.99	2718.61	3565.04	2997.15	3224.76			420.057	717.969	1336.41	489.981	1057.87	830.256			10.3589	17.7057	32.9568	12.0833	26.0878	20.4748
PA2	31595.5	34720.7	35760.2	23800	32182.4	29075.5	27212.6			3125.26	4164.75	7795.45	586.948	2519.92	4382.83			9.89147	13.1815	24.6727	1.8577	7.97559	13.8717
PA3	150117	163795	162327	119241	165826	156159	141735			13677.8	12210.7	30876.2	15709.3	6042.3	8382.21			9.11146	8.13414	20.5681	10.4647	4.02507	5.5838
PA4	488981	524779	495828	400720	603133	531446	511116			35798.1	6847.67	88260.3	114152	42465.6	22135.7			7.32096	1.4004	18.0499	23.3449	8.68452	4.52691
PA5	1.24043e+06	1.33382e+06	1.31918e+06	1.03549e+06	1.68581e+06	1.45614e+06	1.44824e+06			93389.4	78749.8	204936	445387	215711	207808			7.52881	6.3486	16.5214	35.9059	17.39	16.7529
PA6	2.48242e+06	2.53557e+06	3.02677e+06	2.22286e+06	3.99892e+06	3.36549e+06	3.44616e+06			53152.6	544353	259559	1.5165e+06	883074	963743			2.14117	21.9284	10.4559	61.0898	35.5732	38.8228
PMI1	4167.35	4198.44	4589.09	2991.36	4314.81	4411.65	3576.11			31.091	421.744	1175.99	147.461	244.304	591.237			0.746061	10.1202	28.2192	3.53849	5.86233	14.1874
PMI2	14594.9	14943.8	15508.2	11495.4	15421.1	13344.1	13528.8			348.842	913.273	3099.49	826.137	1250.85	1066.07			2.39016	6.25747	21.2368	5.66044	8.57042	7.30441
PMI3	60482.1	60564.2	61786.2	48621.6	71899	14180.4	63784.5			82.0881	1304.13	11860.5	11416.9	46301.7	3302.38			0.135723	2.15623	19.6099	18.8766	76.5544	5.46009
PMI4	193982	200304	208478	147576	255307	204646	226203			6321.46	14495.8	46406.2	61324.5	10664.1	32220.7			3.25878	7.47274	23.9229	31.6135	5.49746	16.6101
PMI5	451805	458226	540818	342965	702651	527289	620581			6421.79	89013.1	108840	250846	75484.7	168776			1.42136	19.7017	24.09	55.521	16.7074	37.356
PMI6	988448	1.11555e+06	1.14422e+06	656498	1.58229e+06	1.11778e+06	1.3835e+06			127105	155767	331950	593838	129331	395050			12.859	15.7588	33.583	60.0778	13.0842	39.9667
PDA1	113260	114247	120076	96016.9	141649	121016	123747			987.283	6816.06	17243.2	28388.6	7756.36	10486.5			0.871695	6.01806	15.2245	25.065	6.84827	9.25873
PDA2	760571	799728	1.52105e+06	668027	1.20483e+06	975135	1.06206e+06			39157.5	760481	92543.7	444257	214564	301486			5.14843	99.9882	12.1677	58.411	28.2109	39.6395
PDA3	2.44259e+06	2.63166e+06	3.77833e+06	2.23052e+06	5.04394e+06	3.74198e+06	4.59283e+06			189064	1.33574e+06	212070	2601345	1.29938e+06	2.15024e+06			7.7403	54.6851	8.68216	106.499	53.1969	88.031
PDA4	5.29887e+06	5.62115e+06	9.63772e+06	4.95548e+06	1.36355e+07	9.45639e+06	1.21081e+07			322278	4.33885e+06	343394	8.33664e+06	4.15751e+06	6.80918e+06			6.08201	81.8826	6.48052	157.329	78.4604	128.503
C4H9CHO	18720	18941.5	18741.5	13494.8	22045.8	17688.6	19145.7			221.466	21.4823	5225.18	3325.82	1031.38	425.695			1.18305	0.114756	27.9123	17.7661	5.50952	2.27401
C4H9CONH2	25694.1	33001.6	25699.1	17763.2	31260.9	23697.3	25980.9			7307.46	4.9876	7930.89	5566.73	1996.85	286.737			28.4402	0.0194114	30.8665	21.6654	7.77162	1.11596
C4H9COOH	20870	20997.4	21497.3	15139.6	24576.3	19605.9	21559.8			127.38	627.318	5730.45	3706.25	1264.11	689.797			0.610351	3.00584	27.4578	17.7587	6.05708	3.30521
C4H9NH2	16357.9	16700	17100	15502.3	20218.6	16565.8	17470.1			342.081	742.081	855.62	3860.67	207.846	1112.21			2.09123	4.53652	5.23062	23.6013	1.27061	6.79919
C4H9OH	15041.5	16483.1	16183.1	10017.4	16265.8	13104.4	13979.1			1441.53	1141.53	5024.12	1224.27	1937.18	1062.47			9.58368	7.58921	33.4016	8.13929	12.8789	7.0636
C4H8	17256.9	18360	18696.2	13479.2	22800.6	17803.7	18406.1			1103.13	1439.32	3777.7	5543.77	546.823	1149.25			6.39243	8.34056	21.891	32.125	3.16873	6.65965
C2H2	3258.94	3301.38	5283.94	2728.13	3371.53	2967.51	2967.03			42.4381	2025	530.818	112.588	291.435	291.917			1.3022	62.1367	16.288	3.45473	8.94263	8.95742
C6H6	13400.1	14649	15007.3	9858.01	11986.6	10964	10909.5			1248.89	1607.24	3542.1	1413.46	2436.12	2490.59			9.32001	11.9943	26.4333	10.5481	18.1799	18.5864
C6H12	16704.1	18624.1	18837.6	11247.5	16782.3	13723.1	14456.6			1919.94	2133.41	5456.69	78.1379	2981.01	2247.57			11.4938	12.7718	32.6667	0.467775	17.8459	13.4551
CH4	1720.25	1968.43	1867.31	1595.33	1859.41	1733.46	1773.75			248.182	147.057	124.919	139.159	13.2071	53.5023			14.4271	8.54857	7.26167	8.08947	0.767743	3.11015
C2H6	5177.72	5858.03	5766.69	4533.25	5534.27	5894.21	5432.12			680.313	588.978	644.467	356.554	716.492	254.399			13.1392	11.3752	12.4469	6.88633	13.838	4.91334
C3H8	9545.4	10016.5	9976.82	7547.36	11620.3	9419.1	9987.7			471.095	431.413	1998.04	2074.92	126.306	442.296			4.9353	4.51959	20.932	21.7373	1.32321	4.6336
C4H10	14242.1	15015.3	14866.2	10955.4	18111	13816.8	15349			773.249	624.112	3286.66	3868.98	425.258	1106.95			5.42933	4.38218	23.0772	27.1659	2.98593	7.77238
C5H12	19539.6	19742.3	19712.3	14062.7	22920	18498.5	19817.2			202.665	172.693	5476.89	3380.38	1041.08	277.552			1.0372	0.883808	28.0297	17.3001	5.32803	1.42046
C6H14	24465	24775	24588.9	17494.6	29468.3	23491.7	25105.1			310.003	123.889	6970.45	5003.23	973.306	640.115			1.26713	0.506391	28.4915	20.4505	3.97836	2.61645
C7H16	28687.6	28702.9	28981.3	20753.6	34730.2	28099.9	30183.2			15.2431	293.7	7933.98	6042.57	587.704	1495.6			0.0531349	1.02379	27.6565	21.0633	2.04863	5.21339
C8H18	33186.6	33598.7	34015.2	24279.5	41530.5	33188.5	35976.7			412.129	828.534	8907.14	8343.9	1.89625	2790.08			1.24185	2.49659	26.8396	25.1424	0.00571391	8.40723
HF	287.954	292.552	391.234	285.732	315.951	276.993	282.642			4.59827	103.28	2.22204	27.9971	10.961	5.31246			1.59688	35.8667	0.771664	9.72275	3.80651	1.8449
HCN	2350.21	2462.31	2366.92	3542.36	2451.01	2475.14	2095.48			112.101	16.7117	1192.16	100.802	124.931	254.726			4.76985	0.711074	50.7256	4.28905	5.31575	10.8385
HNO	1504.47	1633.8	1642.99	1123.82	1521.15	1247.73	1258.61			129.334	138.52	380.65	16.6842	256.744	245.855			8.59665	9.20725	25.3013	1.10898	17.0654	16.3417
H2CO	2259.28	2397.09	2525.53	1821.6	2545.74	2017.06	2125.65			137.816	266.249	437.678	286.459	242.215	133.623			6.10002	11.7847	19.3725	12.6792	10.7209	5.91442
H2O2	1556.83	1558.17	1565.24	1372.21	1522.82	2209.73	1367.38			1.33618	8.40332	184.623	34.0119	652.902	189.457			0.0858269	0.53977	11.8589	2.18469	41.9378	12.1694
H2O	474.045	475.685	501.474	436.861	587.337	659.932	492.019			1.63932	27.4287	37.1845	113.291	185.886	17.974			0.345814	5.7861	7.84408	23.8988	39.2127	3.79162
NH3	1049.19	1125.05	1128.57	940.471	1152.53	1650.35	1017.23			75.8585	79.3824	108.721	103.338	601.16	31.9654			7.23018	7.56605	10.3624	9.84928	57.2974	3.04667
CO	1656.63	1702.95	1764.78	1404.07	1731.64	1449.38	1522.53			46.3265	108.155	252.559	75.0109	207.244	134.094			2.79644	6.52865	15.2454	4.52794	12.51	8.0944
CO2	770.538	996.447	914.55	802.555	883.982	774.254	822.953			225.909	144.012	32.0172	113.445	3.71647	52.4149			29.3184	18.6899	4.15518	14.7228	0.482321	6.80239
									MAE	18776.4	165629	40637.3	308209	151368	240060		Mean % error	5.91894	22.7242	19.4417	30.8782	19.1287	23.0069
									RMSE	58464.9	659399	92208.5	1.26192e+06	631295	1.02424e+06		Max %	29.3184	108.672	50.7256	157.329	78.4604	128.503
									Max	322278	4.33885e+06	343394	8.33664e+06	4.15751e+06	6.80918e+06
Hybridization starting point RPA
System	CCSD(T)	RPA@PBEh(0.0)	RPA@PBEh(0.1)	RPA@PBEh(0.25)	RPA@PBEh(0.5)	RPA@PBEh(0.75)	RPA@PBEh(0.85)	RPA@PBEh(1.0)	RPA@HF		Abs. error	RPA@PBEh(0.0)	RPA@PBEh(0.1)	RPA@PBEh(0.25)	RPA@PBEh(0.5)	RPA@PBEh(0.75)	RPA@PBEh(0.85)	RPA@PBEh(1.0)	RPA@HF		Rel error (%)	RPA@PBEh(0.0)	RPA@PBEh(0.1)	RPA@PBEh(0.25)	RPA@PBEh(0.5)	RPA@PBEh(0.75)	RPA@PBEh(0.85)	RPA@PBEh(1.0)	RPA@HF
H2	1397.78	1310.67	1260.76	1348.81	1384.1	1508.71	1508.71	1382.83	1372.34			87.1098	137.019	48.9629	13.6771	110.936	110.936	14.9489	25.4392			6.23203	9.80265	3.50291	0.978489	7.93664	7.93664	1.06948	1.81997
(H2)2	12573.3	13782.2	13105.1	12885.1	12561.5	12194	12194	11044.4	11721			1208.88	531.769	311.788	11.8254	379.308	379.308	1528.9	852.33			9.61464	4.22935	2.47976	0.0940513	3.01677	3.01677	12.1599	6.77889
(H2)3	35357.3	27840.3	29855.7	33965.4	37338.6	36684.4	36684.4	34014.1	34856.2			7516.96	5501.53	1391.83	1981.32	1327.1	1327.1	1343.19	501.099			21.26	15.5598	3.93648	5.6037	3.75339	3.75339	3.79892	1.41724
(H2)4	74035.7	51508.6	4002.89	43381.7	62499.3	76650.2	76650.2	71255.7	71637.4			22527.1	70032.8	30654	11536.4	2614.49	2614.49	2779.95	2398.31			30.4274	94.5933	41.4043	15.5822	3.53139	3.53139	3.75488	3.2394
(H2)5	125102	395247	176077	5648.98	112981	129978	129978	121198	122696			270146	50975.5	119453	12120.2	4876.5	4876.5	3903.2	2405.64			215.941	40.7473	95.4845	9.68829	3.89803	3.89803	3.12002	1.92295
(H2)6	205856	1.19749e+06	587647	103809	150484	190977	190977	177528	178980			991629	381790	102048	55372.1	14878.7	14878.7	28328.6	26876.5			481.71	185.465	49.5723	26.8984	7.22772	7.22772	13.7614	13.056
(H2)7	249773	2.49501e+06	1.23682e+06	278818	185271	257060	257060	240248	241651			2.24524e+06	987043	29045.3	64501.9	7287.23	7287.23	9525.3	8122.07			898.911	395.176	11.6287	25.8242	2.91754	2.91754	3.81358	3.25178
(H2)8	316457	323426	1.99202e+06	531006	217283	324569	324569	304460	307136			6969.29	1.67556e+06	214549	99174	8111.81	8111.81	11996.8	9321.3			2.20229	529.476	67.7971	31.3389	2.56332	2.56332	3.79098	2.94552
PA1	4055.02	4140.85	3693.89	3372.2	3720.6	3370.27	3370.27	3171.3	3394.44			85.8303	361.132	682.821	334.418	684.753	684.753	883.723	660.581			2.11664	8.90581	16.8389	8.24701	16.8866	16.8866	21.7933	16.2904
PA2	31595.5	35813	34578.9	32845.1	30958.8	28961.2	28961.2	27678.8	29992.4			4217.53	2983.49	1249.68	636.615	2634.29	2634.29	3916.66	1603.06			13.3485	9.4428	3.95527	2.01489	8.33758	8.33758	12.3963	5.07371
PA3	150117	223953	203175	182628	161226	148118	148118	140341	150053			73836.5	53058.3	32511.3	11109.5	1998.35	1998.35	9775.26	63.7109			49.1861	35.3447	21.6573	7.4006	1.3312	1.3312	6.51177	0.0424409
PA4	488981	924578	809422	675156	559693	511610	511610	476142	506126			435597	320441	186176	70712.1	22629.1	22629.1	12838.7	17145.4			89.0827	65.5325	38.0743	14.4611	4.62782	4.62782	2.6256	3.50636
PA5	1.24043e+06	2.89609e+06	2.4155e+06	1.99376e+06	1.58763e+06	1.36771e+06	1.36771e+06	1.24369e+06	1.31191e+06			1.65566e+06	1.17507e+06	753337	347199	127285	127285	3264.82	71484.2			133.475	94.7314	60.7321	27.9903	10.2614	10.2614	0.263201	5.76287
PA6	2.48242e+06	7.45639e+06	6.03394e+06	4.66712e+06	3.5798e+06	3.06338e+06	3.06338e+06	2.68757e+06	2.83675e+06			4.97397e+06	3.55152e+06	2.18471e+06	1.09739e+06	580962	580962	205155	354337			200.368	143.067	88.0074	44.2064	23.4031	23.4031	8.26432	14.2739
PMI1	4167.35	3326.41	3643.05	3848.09	3462.14	3163.91	3163.91	2823.2	3083.55			840.937	524.3	319.265	705.213	1003.44	1003.44	1344.15	1083.81			20.1792	12.5811	7.6611	16.9223	24.0785	24.0785	32.2543	26.0071
PMI2	14594.9	18519.8	16626	15585.3	13926.2	12904.2	12904.2	11686.4	12377.4			3924.87	2031.13	990.356	668.712	1690.74	1690.74	2908.55	2217.51			26.892	13.9167	6.78563	4.58182	11.5844	11.5844	19.9285	15.1937
PMI3	60482.1	109346	93307.8	76806.8	63680.4	55726.7	55726.7	49235.8	51290.3			48864.3	32825.7	16324.7	3198.32	4755.35	4755.35	11246.3	9191.83			80.7913	54.2734	26.991	5.28805	7.86241	7.86241	18.5945	15.1976
PMI4	193982	481580	350188	258721	204614	176920	176920	150518	150892			287598	156206	64739	10631.5	17062.8	17062.8	43464.6	43090.5			148.26	80.5259	33.3737	5.48064	8.79606	8.79606	22.4065	22.2136
PMI5	451805	1.59153e+06	987789	617192	494075	427153	427153	344690	344568			1.13973e+06	535984	165387	42270.6	24651.5	24651.5	107114	107237			252.262	118.632	36.6059	9.35594	5.45623	5.45623	23.7081	23.7353
PMI6	988448	4.26451e+06	1.82247e+06	988780	965690	842690	842690	658810	654038			3.27606e+06	834025	331.601	22758.3	145758	145758	329638	334410			331.434	84.3772	0.0335476	2.30243	14.7462	14.7462	33.349	33.8318
PDA1	113260	186155	165736	144952	124850	113923	113923	104197	110234			72894.9	52476.1	31692.3	11589.9	662.681	662.681	9063.55	3026.18			64.3606	46.3324	27.9819	10.233	0.585096	0.585096	8.00242	2.67189
PDA2	760571	1.91296e+06	1.48026e+06	1.18869e+06	966030	844034	844034	733017	759243			1.15239e+06	719688	428115	205459	83463.3	83463.3	27553.5	1327.71			151.516	94.6247	56.2887	27.0139	10.9738	10.9738	3.62274	0.174567
PDA3	2.44259e+06	7.81317e+06	5.13823e+06	3.95704e+06	3.45149e+06	2.98604e+06	2.98604e+06	2.47221e+06	2.55208e+06			5.37058e+06	2.69564e+06	1.51444e+06	1.0089e+06	543452	543452	29614.1	109492			219.872	110.36	62.0015	41.3044	22.249	22.249	1.2124	4.48261
PDA4	5.29887e+06	1.12874e+07	6.07011e+06	6.08871e+06	7.86564e+06	6.93917e+06	6.93917e+06	5.53032e+06	5.65155e+06			5.98849e+06	771237	789841	2.56677e+06	1.6403e+06	1.6403e+06	231445	352680			113.014	14.5547	14.9058	48.4399	30.9556	30.9556	4.36781	6.65575
C4H9CHO	18720	285.333	9053.17	14950.4	16276.4	15162.1	15162.1	13240.8	14237.1			18434.7	9666.83	3769.58	2443.62	3557.88	3557.88	5479.17	4482.93			98.4758	51.6391	20.1366	13.0535	19.0058	19.0058	29.269	23.9473
C4H9CONH2	25694.1	2946.58	14273.3	21509.5	22765.9	19891.4	19891.4	16983.4	18597.9			22747.6	11420.9	4184.66	2928.26	5802.72	5802.72	8710.72	7096.26			88.5321	44.4493	16.2864	11.3966	22.5838	22.5838	33.9016	27.6182
C4H9COOH	20870	5108.45	9834.58	17781.9	18584.9	16814.3	16814.3	14419.4	15615.4			15761.5	11035.4	3088.07	2285.13	4055.74	4055.74	6450.63	5254.6			75.5225	52.8769	14.7967	10.9493	19.4333	19.4333	30.9086	25.1777
C4H9NH2	16357.9	4143.09	10117.2	13933.5	15213.7	14015.5	14015.5	12364.4	13437.9			12214.8	6240.72	2424.43	1144.25	2342.42	2342.42	3993.56	2920.02			74.6723	38.151	14.8211	6.99511	14.3198	14.3198	24.4136	17.8508
C4H9OH	15041.5	3512.14	7800.41	11288.3	12047.1	11398	11398	10054.6	10835.3			11529.4	7241.13	3753.23	2994.43	3643.55	3643.55	4986.94	4206.21			76.6504	48.1409	24.9524	19.9078	24.2233	24.2233	33.1545	27.9639
C4H8	17256.9	8600.53	12277.9	15495.9	16654.4	15561.1	15561.1	14449.8	15787.5			8656.34	4978.93	1760.93	602.516	1695.76	1695.76	2807.11	1469.42			50.1617	28.8518	10.2042	3.49146	9.82657	9.82657	16.2666	8.51496
C2H2	3258.94	3210.71	4160.54	3602.35	2696.36	2979.27	2979.27	2791.09	2902.99			48.238	901.598	343.407	562.588	279.67	279.67	467.852	355.954			1.48017	27.6653	10.5374	17.2629	8.58162	8.58162	14.3559	10.9224
C6H6	13400.1	10829.3	11621.8	10979	11589.4	10757.5	10757.5	10184.3	10798.1			2570.84	1778.31	2421.06	1810.73	2642.58	2642.58	3215.82	2601.97			19.1852	13.2709	18.0675	13.5128	19.7206	19.7206	23.9985	19.4175
C6H12	16704.1	9447.43	11187.9	12509	13400.4	11778.5	11778.5	11073.4	11986.7			7256.72	5516.27	4195.12	3303.77	4925.63	4925.63	5630.75	4717.44			43.4426	33.0234	25.1142	19.7781	29.4875	29.4875	33.7087	28.2411
CH4	1720.25	2158.49	1235.32	1461.03	1672.1	1531.61	1531.61	1847.59	1543.05			438.236	484.93	259.217	48.1508	188.64	188.64	127.342	177.202			25.4751	28.1895	15.0686	2.79906	10.9659	10.9659	7.40252	10.3009
C2H6	5177.72	6443.96	5148.89	5400.34	4925.09	5141.26	5141.26	4611.32	4974.06			1266.24	28.8298	222.622	252.625	36.4603	36.4603	566.397	203.655			24.4556	0.556806	4.29962	4.87909	0.704178	0.704178	10.9391	3.9333
C3H8	9545.4	5623.81	7747.33	9199.79	8573.85	8152.97	8152.97	7558.49	7940.94			3921.6	1798.08	345.614	971.559	1392.44	1392.44	1986.91	1604.46			41.0836	18.8371	3.62074	10.1783	14.5875	14.5875	20.8154	16.8087
C4H10	14242.1	8275.34	10351.2	14207.5	13429.3	12428.9	12428.9	11191.4	11971.1			5966.72	3890.89	34.5261	812.746	1813.13	1813.13	3050.68	2270.93			41.8951	27.3197	0.242423	5.70666	12.7308	12.7308	21.4202	15.9453
C5H12	19539.6	6794.97	12215.9	16061.8	17423.3	16060.5	16060.5	14231.1	15497.5			12744.6	7323.66	3477.79	2116.29	3479.1	3479.1	5308.54	4042.08			65.2246	37.4811	17.7987	10.8308	17.8054	17.8054	27.1681	20.6866
C6H14	24465	8502.32	15071.9	20306.6	21697	20116.1	20116.1	19608.5	19249.3			15962.7	9393.15	4158.45	2768.03	4348.9	4348.9	4856.56	5215.74			65.2471	38.3942	16.9975	11.3142	17.776	17.776	19.851	21.3192
C7H16	28687.6	8059.79	17477.1	23690.2	25833.4	24105.1	24105.1	21528.2	22837.9			20627.8	11210.6	4997.38	2854.17	4582.54	4582.54	7159.39	5849.7			71.905	39.0781	17.42	9.94915	15.9739	15.9739	24.9564	20.391
C8H18	33186.6	7134.76	19415.6	28092.7	30517.9	28306	28306	25231.7	26835.1			26051.9	13771	5093.87	2668.7	4880.59	4880.59	7954.96	6351.55			78.5011	41.4958	15.3492	8.04149	14.7065	14.7065	23.9704	19.1389
HF	287.954	359.2	378.603	307.096	430.428	275.607	275.607	118.248	255.58			71.2454	90.6486	19.142	142.474	12.3471	12.3471	169.706	32.3747			24.7419	31.4802	6.64757	49.4781	4.28788	4.28788	58.9352	11.243
HCN	2350.21	2181.67	2207.13	2348.6	2037.7	1890.17	1890.17	1754.75	1730.92			168.534	143.076	1.60897	312.504	460.033	460.033	595.458	619.288			7.17103	6.08781	0.0684607	13.2969	19.5742	19.5742	25.3364	26.3504
HNO	1504.47	1102.76	2775.18	3824.16	1097.37	1186.71	1186.71	921.567	1088.45			401.707	1270.71	2319.69	407.097	317.762	317.762	582.904	416.018			26.7009	84.4624	154.187	27.0591	21.1212	21.1212	38.7448	27.6522
H2CO	2259.28	1966.49	2179.48	2241.44	2241.14	1903.85	1903.85	1464.22	1466.14			292.791	79.7955	17.8341	18.1359	355.429	355.429	795.057	793.14			12.9595	3.53191	0.789374	0.802729	15.732	15.732	35.1908	35.1059
H2O2	1556.83	1667.01	1420.33	1425.45	1433.68	1372	1372	1312.9	1504.31			110.176	136.5	131.385	123.149	184.833	184.833	243.928	52.5241			7.07694	8.7678	8.43927	7.91022	11.8724	11.8724	15.6682	3.37378
H2O	474.045	27.9724	717.147	598.893	404.368	281.642	281.642	584.289	11.6573			446.073	243.102	124.847	69.6774	192.403	192.403	110.243	462.388			94.0992	51.2824	26.3366	14.6985	40.5874	40.5874	23.2559	97.5409
NH3	1049.19	1035.69	935.883	1095.46	1068.75	1005.17	1005.17	827.152	1014.71			13.4989	113.31	46.2675	19.558	44.0259	44.0259	222.04	34.4848			1.2866	10.7997	4.40982	1.8641	4.19617	4.19617	21.1629	3.28679
CO	1656.63	1395.22	1481.36	1561.81	1447.04	1348.18	1348.18	1172.69	856.073			261.407	175.262	94.8196	209.589	308.447	308.447	483.936	800.552			15.7795	10.5794	5.72366	12.6516	18.619	18.619	29.2122	48.3243
CO2	770.538	1914.33	711.451	934.6	80.7117	389.133	389.133	823.368	50.7631			1143.79	59.0862	164.062	689.826	381.404	381.404	52.8308	719.774			148.441	7.66818	21.2919	89.5253	49.4985	49.4985	6.85636	93.412
											MAE	564383	283693	134316	113552	65810	65810	23293.1	30446.1		Mean % error	96.8525	60.9266	25.0261	15.7717	13.898	13.898	18.3087	17.8802
											RMSE	1.49622e+06	740621	414303	424224	259610	259610	66529	88746		Max %	898.911	529.476	154.187	89.5253	49.4985	49.4985	58.9352	97.5409
											Max	5.98849e+06	3.55152e+06	2.18471e+06	2.56677e+06	1.6403e+06	1.6403e+06	329638	354337

## Sheet: splitting by magnitude
DIPOLE MOMENT (absolute value)							Absolute error					Relative Error
System	CCSD(T)	Tα-LC-BLYP	LC-BLYP	PBE-QIDH	RPA@PBEh(0.85)		Tα-LC-BLYP	LC-BLYP	PBE-QIDH	RPA@PBEh(0.85)		Tα-LC-BLYP	LC-BLYP	PBE-QIDH	RPA@PBEh(0.85)
C4H9NH2	0.0171022	0.0142716	0.0140441	0.0197294	0.018525		0.00283068	0.00305812	0.00262715	0.00142277		16.5515	17.8814	15.3614	8.31918
CO	0.0277593	0.00912993	0.0206318	0.0201574	0.013155		0.0186293	0.00712748	0.00760191	0.0146043		67.1103	25.676	27.3851	52.6104
C4H9OH	0.034678	0.0459123	0.0515847	0.0371692	0.0363315		0.0112342	0.0169067	0.00249118	0.00165348		32.3958	48.7533	7.18374	4.7681
C4H8	0.134005	0.161493	0.159362	0.153429	0.138814		0.0274887	0.025357	0.0194242	0.00480873		20.5132	18.9225	14.4952	3.58847
C4H9CONH2	0.153354	0.173303	0.199393	0.17302	0.171668		0.0199485	0.0460387	0.0196657	0.0183137		13.0081	30.0212	12.8237	11.9421
C4H9COOH	0.162298	0.179808	0.191466	0.176067	0.172114		0.0175094	0.0291678	0.0137688	0.00981572		10.7884	17.9717	8.48365	6.04795
											%MEAN	26.7279	26.5377	14.2888	14.546
											%MAX	67.1103	48.7533	27.3851	52.6104
C4H9CHO	0.467747	0.515151	0.515303	0.500742	0.482699		0.0474036	0.0475554	0.0329949	0.0149513		10.1344	10.1669	7.054	3.19645
PMI1	0.556876	0.591901	0.625986	0.587222	0.589105		0.0350245	0.0691096	0.0303463	0.0322288		6.28946	12.4102	5.44939	5.78742
PMI2	0.670587	0.74362	0.799761	0.749819	0.755161		0.0730329	0.129174	0.0792325	0.0845742		10.8909	19.2628	11.8154	12.612
HF	0.708007	0.736629	0.734086	0.723895	0.71967		0.028622	0.0260789	0.0158881	0.0116638		4.04261	3.68343	2.24406	1.64741
HNO	0.819812	0.456286	0.488361	0.439719	0.447377		0.363526	0.33145	0.380092	0.372435		44.3426	40.4301	46.3634	45.4293
H2CO	0.947569	1.01062	1.06669	0.997761	1.00438		0.0630464	0.119122	0.0501921	0.0568099		6.65349	12.5713	5.29693	5.99533
											%MEAN	13.7256	16.4208	13.0372	12.4446
											%MAX	44.3426	40.4301	46.3634	45.4293
PMI3	1.02461	1.16859	1.25279	1.18115	1.1844		0.143975	0.228181	0.156536	0.159789		14.0517	22.27	15.2776	15.595
HCN	1.20585	1.22297	1.26055	1.21411	1.21139		0.0171204	0.0547068	0.00826454	0.00554336		1.41978	4.5368	0.685373	0.459707
PMI4	1.48898	1.73738	1.84575	1.74612	1.74425		0.248397	0.356767	0.257137	0.255267		16.6824	23.9605	17.2693	17.1438
PMI5	2.02268	2.40163	2.53025	2.40212	2.39084		0.378955	0.507571	0.379438	0.368163		18.7353	25.094	18.7592	18.2018
PMI6	2.60504	3.13578	3.27973	3.12692	3.10131		0.530738	0.67469	0.521877	0.496265		20.3735	25.8994	20.0333	19.0502
											%MEAN	14.2525	20.3521	14.405	14.0901
											%MAX	20.3735	25.8994	20.0333	19.0502
POLARIZABILITY							Absolute error					Relative Error
System	CCSD(T)	Tα-LC-BLYP	LC-BLYP	PBE-QIDH	RPA@PBEh(0.85)		Tα-LC-BLYP	LC-BLYP	PBE-QIDH	RPA@PBEh(0.85)		Tα-LC-BLYP	LC-BLYP	PBE-QIDH	RPA@PBEh(0.85)
HF	6.28	6.32	6.3664	6.14069	6.08962		0.04	0.0863951	0.139312	0.190375		0.636943	1.37572	2.21835	3.03146
H2O	9.94	10.1	9.85434	9.73929	9.66603		0.16	0.0856644	0.200713	0.273966		1.60966	0.861815	2.01925	2.7562
H2	11.1	11.2	12.0929	11.6314	11.4928		0.1	0.992927	0.53144	0.392786		0.900901	8.94528	4.78775	3.53862
NH3	13.5	13.8	13.3306	13.2657	13.1525		0.3	0.169413	0.234305	0.3475		2.22222	1.25491	1.73559	2.57407
CO	16.1	15.9	15.4666	15.5918	15.6577		0.2	0.633439	0.508188	0.442305		1.24224	3.9344	3.15645	2.74724
CH4	16.7	17.5	16.8547	16.6544	16.4563		0.8	0.154748	0.0455668	0.243652		4.79042	0.926634	0.272855	1.45899
H2O2	18.7	19	18.8003	18.6627	18.765		0.3	0.100259	0.0372688	0.0650003		1.60428	0.536145	0.199298	0.347595
HNO	18.8	19.3	18.8835	18.5331	18.5326		0.5	0.0834954	0.266917	0.267388		2.65957	0.444124	1.41977	1.42227
H2CO	22.6	23.2	22.4726	22.3684	22.175		0.6	0.127406	0.231644	0.425		2.65487	0.563742	1.02497	1.88053
HCN	23.4	24.1	23.4455	23.0957	23.3285		0.7	0.0454569	0.304289	0.0714952		2.99145	0.19426	1.30038	0.305535
CO2	27.9	27.3	26.6932	26.869	26.8062		0.6	1.20676	1.03098	1.09376		2.15054	4.3253	3.69527	3.92029
PMI1	29.1	30.3	29.4648	29.1742	29.0025		1.2	0.364822	0.0741593	0.0975		4.12371	1.25368	0.254843	0.335052
(H2)2	29.8	32.9	33.0592	32.3192	31.025		3.1	3.25917	2.51922	1.225		10.4027	10.9368	8.45374	4.11074
C2H6	31.1	32.1	30.9629	31.1242	30.54		1	0.137062	0.0242357	0.560003		3.21543	0.440715	0.0779284	1.80065
C2H2	31.8	33.3	32.5431	31.9488	32.1934		1.5	0.743102	0.148775	0.393438		4.71698	2.3368	0.467845	1.23722
PA1	34.4	36.6	35.9933	35.3142	35.1142		2.2	1.59333	0.914171	0.714223		6.39535	4.63176	2.65747	2.07623
C3H8	44.7	46.1	44.3447	44.7747	43.88		1.4	0.355327	0.0747395	0.82		3.13199	0.794914	0.167203	1.83445
											%MEAN	3.26172	2.57394	1.99464	2.08101
											%MAX	10.4027	10.9368	8.45374	4.11074
(H2)3	52.6	58.2	59.212	58.289	54.85		5.6	6.61201	5.68902	2.25		10.6464	12.5704	10.8156	4.27757
C4H10	60.7	62.6	59.9786	60.9065	59.5264		1.9	0.721404	0.2065	1.17363		3.13015	1.18847	0.340197	1.93349
C4H8	64.3	67.3	65.122	65.5206	64.3023		3	0.822036	1.22057	0.00233573		4.66563	1.27844	1.89825	0.00363254
PMI2	64.9	68.2	66.1208	66.3808	65.4207		3.3	1.22085	1.48079	0.52069		5.08475	1.88112	2.28165	0.802296
C4H9OH	67.6	69.5	66.4916	67.6432	66.1144		1.9	1.10836	0.0431628	1.48562		2.81065	1.63959	0.0638502	2.19766
C4H9NH2	72.9	74.7	71.4199	72.9313	71.225		1.8	1.48007	0.0313247	1.675		2.46914	2.03028	0.0429694	2.29767
C6H12	74.3	75.8	73.3147	74.339	73.0222		1.5	0.985319	0.0390355	1.27785		2.01884	1.32614	0.0525377	1.71985
C5H12	76.5	78.8	75.4131	76.791	74.9795		2.3	1.0869	0.290963	1.52046		3.00654	1.42079	0.380344	1.98753
(H2)4	77.3	85.7	87.9641	87.0637	80.78		8.4	10.6641	9.76374	3.48		10.8668	13.7957	12.631	4.50194
C4H9CHO	77.5	79.6	75.9155	77.4684	75.5258		2.1	1.58448	0.0316103	1.97416		2.70968	2.04449	0.0407874	2.5473
PA2	79.7	86.3	84.4147	84.3025	82.6667		6.6	4.7147	4.60248	2.96666		8.28105	5.91556	5.77476	3.72228
C6H6	81.4	83.6	81.4003	81.9953	81.7779		2.2	0.0002881	0.595311	0.377878		2.7027	0.000353931	0.73134	0.464224
C4H9COOH	85.4	87.3	83.1364	84.9467	82.727		1.9	2.26361	0.453304	2.67298		2.22482	2.65059	0.530801	3.12996
C4H9CONH2	89.4	90.8	86.5203	88.8828	86.5629		1.4	2.87965	0.51718	2.83708		1.566	3.22109	0.578501	3.17347
C6H14	93.4	96.1	91.9094	93.8387	91.5026		2.7	1.49063	0.43869	1.89743		2.89079	1.59596	0.46969	2.03151
(H2)5	103	114	118.052	117.284	107.747		11	15.052	14.284	4.74709		10.6796	14.6136	13.868	4.60883
C7H16	110	113	108.313	110.777	107.928		3	1.68724	0.776696	2.072		2.72727	1.53385	0.706087	1.88364
											%MEAN	4.61652	4.04156	3.01214	2.4284
											%MAX	10.8668	14.6136	13.868	4.60883
PMI3	114	122	116.86	119.402	116.209		8	2.86001	5.40205	2.20934		7.01754	2.50878	4.73864	1.93802
C8H18	128	131	125.278	128.334	124.921		3	2.72162	0.333968	3.079		2.34375	2.12626	0.260913	2.40547
(H2)6	129	143	148.851	148.287	135.294		14	19.8509	19.2868	6.29448		10.8527	15.3883	14.951	4.87944
PDA1	130	141	135	138.591	133.826		11	5	8.59123	3.82567		8.46154	3.84615	6.60864	2.94282
PA3	145	160	155.889	158.779	152.965		15	10.8893	13.779	7.965		10.3448	7.50984	9.50277	5.4931
(H2)7	156	173	180.048	179.71	163.112		17	24.0483	23.71	7.11156		10.8974	15.4156	15.1987	4.55869
PMI4	176	188	179.39	186.774	179.606		12	3.39045	10.774	3.60611		6.81818	1.92639	6.12157	2.04893
(H2)8	182	201	211.473	211.387	191.098		19	29.4728	29.3869	9.09798		10.4396	16.1938	16.1467	4.99889
PA4	228	256	248.862	258.817	244.724		28	20.8624	30.8174	16.7236		12.2807	9.15017	13.5164	7.3349
PMI5	247	265	251.018	266.166	253.277		18	4.01798	19.166	6.27691		7.28745	1.62671	7.75951	2.54126
PDA2	282	311	297	314.602	294.565		29	15	32.6025	12.5648		10.2837	5.31915	11.5612	4.45559
PMI6	325	348	329.272	354.918	334.856		23	4.27176	29.9176	9.85595		7.07692	1.31439	9.2054	3.0326
PA5	328	369	360.855	383.412	355.844		41	32.8552	55.4117	27.8436		12.5	10.0168	16.8938	8.4889
PA6	441	499	489.114	530.866	483.91		58	48.114	89.8657	42.9096		13.1519	10.9102	20.3777	9.73008
PDA3	465	511	493	538.401	490.931		46	28	73.4008	25.9307		9.89247	6.02151	15.7851	5.5765
PDA4	666	729	708	791.78	707.168		63	42	125.78	41.1677		9.45946	6.30631	18.8859	6.18133
											%MEAN	9.31926	7.22378	11.7196	4.78791
											%MAX	13.1519	16.1938	20.3777	9.73008
BETA (absolute value)							Absolute error					Relative Error
System	CCSD(T)	Tα-LC-BLYP	LC-BLYP	PBE-QIDH	RPA@PBEh(0.85)		Tα-LC-BLYP	LC-BLYP	PBE-QIDH	RPA@PBEh(0.85)		Tα-LC-BLYP	LC-BLYP	PBE-QIDH	RPA@PBEh(0.85)
C4H9CHO	5.42887	16.9569	9.12697	7.00436	2.75758		11.528	3.6981	1.57549	2.67129		212.347	68.119	29.0206	49.2052
PMI1	8.98748	13.8616	14.0235	14.6002	11.7086		4.87414	5.036	5.61275	2.72109		54.2326	56.0335	62.4508	30.2765
PMI2	10.985	58.6033	56.3671	39.3412	24.284		47.6182	45.382	28.3562	13.299		433.483	413.127	258.135	121.065
HF	11.8844	10.083	10.1645	11.041	11.5275		1.80141	1.71991	0.84339	0.356859		15.1578	14.472	7.09663	3.00275
C4H9NH2	15.1051	18.2865	17.8364	15.92	16.6184		3.18139	2.73135	0.81496	1.51329		21.0618	18.0823	5.39528	10.0184
HCN	18.1675	5.20886	5.38127	9.11434	8.06325		12.9586	12.7862	9.05316	10.1042		71.3287	70.3797	49.8316	55.6172
											%MEAN	134.602	106.702	68.655	44.8641
											%MAX	433.483	413.127	258.135	121.065
C4H9COOH	20.912	33.182	10.324	15.2534	0.559837		12.2699	10.5881	5.65862	20.3522		58.6741	50.6315	27.0591	97.3229
C4H8	29.1622	37.7612	32.286	22.5884	26.5457		8.59906	3.12379	6.57379	2.61648		29.487	10.7118	22.5422	8.97219
CO	30.6243	33.1703	30.8007	30.4038	32.9783		2.54599	0.176335	0.220571	2.35396		8.3136	0.5758	0.720248	7.68657
C4H9OH	32.2033	34.4373	32.349	32.189	33.0281		2.23394	0.145719	0.0143646	0.824808		6.93699	0.452496	0.0446059	2.56125
H2CO	32.7946	34.5869	31.7167	35.1141	30.4947		1.79226	1.07795	2.31945	2.29995		5.46509	3.28697	7.07265	7.0132
C4H9CONH2	42.83	57.1889	31.6417	42.5248	25.5638		14.3589	11.1883	0.305143	17.2662		33.5254	26.1226	0.712452	40.3134
											%MEAN	23.7337	15.2969	9.69188	27.3116
											%MAX	58.6741	50.6315	27.0591	97.3229
PMI3	91.1194	174.091	136.515	132.134	37.506		82.9711	45.3958	41.0141	53.6135		91.0575	49.8201	45.0113	58.8387
HNO	144.169	19.5967	17.5965	15.2687	12.1292		124.572	126.572	128.9	132.039		86.4071	87.7945	89.4091	91.5868
PMI4	283.311	365.55	238.44	347.677	28.3035		82.2387	44.8709	64.3659	255.007		29.0277	15.8381	22.7192	90.0097
PMI5	733.9	537.87	277.159	696.089	78.6871		196.03	456.741	37.8109	655.213		26.7108	62.2348	5.15205	89.2782
PMI6	1636.93	528.147	135.301	1081.26	393.418		1108.78	1501.63	555.671	1243.51		67.7355	91.7345	33.946	75.966
											%MEAN	60.1877	61.4844	39.2475	81.1359
											%MAX	91.0575	91.7345	89.4091	91.5868
GAMMA							Absolute error					Relative Error
System	CCSD(T)	Tα-LC-BLYP	LC-BLYP	PBE-QIDH	RPA@PBEh(0.85)		Tα-LC-BLYP	LC-BLYP	PBE-QIDH	RPA@PBEh(0.85)		Tα-LC-BLYP	LC-BLYP	PBE-QIDH	RPA@PBEh(0.85)
HF	287.954	292.552	285.732	276.993	275.607		4.59827	2.22204	10.961	12.3471		1.59688	0.771664	3.80651	4.28788
H2O	474.045	475.685	436.861	659.932	281.642		1.63932	37.1845	185.886	192.403		0.345814	7.84408	39.2127	40.5874
CO2	770.538	996.447	802.555	774.254	389.133		225.909	32.0172	3.71647	381.404		29.3184	4.15518	0.482321	49.4985
NH3	1049.19	1125.05	940.471	1650.35	1005.17		75.8585	108.721	601.16	44.0259		7.23018	10.3624	57.2974	4.19617
H2	1397.78	1587.19	1465.22	1178.18	1508.71		189.418	67.4414	219.597	110.936		13.5514	4.82491	15.7105	7.93664
HNO	1504.47	1633.8	1123.82	1247.73	1186.71		129.334	380.65	256.744	317.762		8.59665	25.3013	17.0654	21.1212
H2O2	1556.83	1558.17	1372.21	2209.73	1372		1.33618	184.623	652.902	184.833		0.0858269	11.8589	41.9378	11.8724
CO	1656.63	1702.95	1404.07	1449.38	1348.18		46.3265	252.559	207.244	308.447		2.79644	15.2454	12.51	18.619
CH4	1720.25	1968.43	1595.33	1733.46	1531.61		248.182	124.919	13.2071	188.64		14.4271	7.26167	0.767743	10.9659
H2CO	2259.28	2397.09	1821.6	2017.06	1903.85		137.816	437.678	242.215	355.429		6.10002	19.3725	10.7209	15.732
HCN	2350.21	2462.31	3542.36	2475.14	1890.17		112.101	1192.16	124.931	460.033		4.76985	50.7256	5.31575	19.5742
C2H2	3258.94	3301.38	2728.13	2967.51	2979.27		42.4381	530.818	291.435	279.67		1.3022	16.288	8.94263	8.58162
PA1	4055.02	4475.08	2718.61	2997.15	3370.27		420.057	1336.41	1057.87	684.753		10.3589	32.9568	26.0878	16.8866
PMI1	4167.35	4198.44	2991.36	4411.65	3163.91		31.091	1175.99	244.304	1003.44		0.746061	28.2192	5.86233	24.0785
C2H6	5177.72	5858.03	4533.25	5894.21	5141.26		680.313	644.467	716.492	36.4603		13.1392	12.4469	13.838	0.704178
C3H8	9545.4	10016.5	7547.36	9419.1	8152.97		471.095	1998.04	126.306	1392.44		4.9353	20.932	1.32321	14.5875
(H2)2	12573.3	12888.1	13036.1	13394.3	12194		314.766	462.808	821.035	379.308		2.50344	3.68088	6.52999	3.01677
											%MEAN	7.16493	16.0146	15.7301	16.0145
											%MAX	29.3184	50.7256	57.2974	49.4985
C6H6	13400.1	14649	9858.01	10964	10757.5		1248.89	3542.1	2436.12	2642.58		9.32001	26.4333	18.1799	19.7206
C4H10	14242.1	15015.3	10955.4	13816.8	12428.9		773.249	3286.66	425.258	1813.13		5.42933	23.0772	2.98593	12.7308
PMI2	14594.9	14943.8	11495.4	13344.1	12904.2		348.842	3099.49	1250.85	1690.74		2.39016	21.2368	8.57042	11.5844
C4H9OH	15041.5	16483.1	10017.4	13104.4	11398		1441.53	5024.12	1937.18	3643.55		9.58368	33.4016	12.8789	24.2233
C4H9NH2	16357.9	16700	15502.3	16565.8	14015.5		342.081	855.62	207.846	2342.42		2.09123	5.23062	1.27061	14.3198
C6H12	16704.1	18624.1	11247.5	13723.1	11778.5		1919.94	5456.69	2981.01	4925.63		11.4938	32.6667	17.8459	29.4875
C4H8	17256.9	18360	13479.2	17803.7	15561.1		1103.13	3777.7	546.823	1695.76		6.39243	21.891	3.16873	9.82657
C4H9CHO	18720	18941.5	13494.8	17688.6	15162.1		221.466	5225.18	1031.38	3557.88		1.18305	27.9123	5.50952	19.0058
C5H12	19539.6	19742.3	14062.7	18498.5	16060.5		202.665	5476.89	1041.08	3479.1		1.0372	28.0297	5.32803	17.8054
C4H9COOH	20870	20997.4	15139.6	19605.9	16814.3		127.38	5730.45	1264.11	4055.74		0.610351	27.4578	6.05708	19.4333
C6H14	24465	24775	17494.6	23491.7	20116.1		310.003	6970.45	973.306	4348.9		1.26713	28.4915	3.97836	17.776
C4H9CONH2	25694.1	33001.6	17763.2	23697.3	19891.4		7307.46	7930.89	1996.85	5802.72		28.4402	30.8665	7.77162	22.5838
C7H16	28687.6	28702.9	20753.6	28099.9	24105.1		15.2431	7933.98	587.704	4582.54		0.0531349	27.6565	2.04863	15.9739
PA2	31595.5	34720.7	23800	29075.5	28961.2		3125.26	7795.45	2519.92	2634.29		9.89147	24.6727	7.97559	8.33758
C8H18	33186.6	33598.7	24279.5	33188.5	28306		412.129	8907.14	1.89625	4880.59		1.24185	26.8396	0.00571391	14.7065
(H2)3	35357.3	36784.7	39769.5	44173.2	36684.4		1427.43	4412.21	8815.95	1327.1		4.03717	12.479	24.9339	3.75339
PMI3	60482.1	60564.2	48621.6	14180.4	55726.7		82.0881	11860.5	46301.7	4755.35		0.135723	19.6099	76.5544	7.86241
											%MEAN	5.56458	24.5854	12.0625	15.8312
											%MAX	28.4402	33.4016	76.5544	29.4875
(H2)4	74035.7	76585.7	86288	101408	76650.2		2550.01	12252.3	27372.5	2614.49		3.4443	16.5492	36.972	3.53139
PDA1	113260	114247	96016.9	121016	113923		987.283	17243.2	7756.36	662.681		0.871695	15.2245	6.84827	0.585096
(H2)5	125102	127099	149240	176755	129978		1997.65	24138.6	51653.6	4876.5		1.59682	19.2952	41.2894	3.89803
PA3	150117	163795	119241	156159	148118		13677.8	30876.2	6042.3	1998.35		9.11146	20.5681	4.02507	1.3312
PMI4	193982	200304	147576	204646	176920		6321.46	46406.2	10664.1	17062.8		3.25878	23.9229	5.49746	8.79606
(H2)6	205856	226393	224111	271964	190977		20536.5	18255.3	66107.8	14878.7		9.97616	8.86797	32.1136	7.22772
(H2)7	249773	251499	306711	376900	257060		1726.11	56937.8	127127	7287.23		0.691071	22.7958	50.8969	2.91754
(H2)8	316457	317574	394403	490534	324569		1116.72	77945.9	174077	8111.81		0.352881	24.6308	55.0082	2.56332
PMI5	451805	458226	342965	527289	427153		6421.79	108840	75484.7	24651.5		1.42136	24.09	16.7074	5.45623
PA4	488981	524779	400720	531446	511610		35798.1	88260.3	42465.6	22629.1		7.32096	18.0499	8.68452	4.62782
PDA2	760571	799728	668027	975135	844034		39157.5	92543.7	214564	83463.3		5.14843	12.1677	28.2109	10.9738
PMI6	988448	1.11555e+06	656498	1.11778e+06	842690		127105	331950	129331	145758		12.859	33.583	13.0842	14.7462
PA5	1.24043e+06	1.33382e+06	1.03549e+06	1.45614e+06	1.36771e+06		93389.4	204936	215711	127285		7.52881	16.5214	17.39	10.2614
PDA3	2.44259e+06	2.63166e+06	2.23052e+06	3.74198e+06	2.98604e+06		189064	212070	1.29938e+06	543452		7.7403	8.68216	53.1969	22.249
PA6	2.48242e+06	2.53557e+06	2.22286e+06	3.36549e+06	3.06338e+06		53152.6	259559	883074	580962		2.14117	10.4559	35.5732	23.4031
PDA4	5.29887e+06	5.62115e+06	4.95548e+06	9.45639e+06	6.93917e+06		322278	343394	4.15751e+06	1.6403e+06		6.08201	6.48052	78.4604	30.9556
											%MEAN	4.97158	17.6178	30.2474	9.59521
											%MAX	12.859	33.583	78.4604	30.9556

## Sheet: monomer analysis
	ALPHA							ALPHA PER UNIT CELL
# Unit cell	System	CCSD(T)	Tα-LC-BLYP	LC-BLYP	PBE-QIDH	RPA@PBEh(0.85)		System	CCSD(T)	Tα-LC-BLYP	LC-BLYP	PBE-QIDH	RPA@PBEh(0.85)
1	H2	11.1	11.2	12.0929	11.6314	11.4928		H2	11.1	11.2	12.0929	11.6314	11.4928
2	(H2)2	29.8	32.9	33.0592	32.3192	31.025		(H2)2	14.9	16.45	16.5296	16.1596	15.5125
3	(H2)3	52.6	58.2	59.212	58.289	54.85		(H2)3	17.5333	19.4	19.7373	19.4297	18.2833
4	(H2)4	77.3	85.7	87.9641	87.0637	80.78		(H2)4	19.325	21.425	21.991	21.7659	20.195
5	(H2)5	103	114	118.052	117.284	107.747		(H2)5	20.6	22.8	23.6104	23.4568	21.5494
6	(H2)6	129	143	148.851	148.287	135.294		(H2)6	21.5	23.8333	24.8085	24.7145	22.5491
7	(H2)7	156	173	180.048	179.71	163.112		(H2)7	22.2857	24.7143	25.7212	25.6729	23.3017
8	(H2)8	182	201	211.473	211.387	191.098		(H2)8	22.75	25.125	26.4341	26.4234	23.8872
1	PA1	34.4	36.6	35.9933	35.3142	35.1142		PA1	34.4	36.6	35.9933	35.3142	35.1142
2	PA2	79.7	86.3	84.4147	84.3025	82.6667		PA2	39.85	43.15	42.2073	42.1512	41.3333
3	PA3	145	160	155.889	158.779	152.965		PA3	48.3333	53.3333	51.9631	52.9263	50.9883
4	PA4	228	256	248.862	258.817	244.724		PA4	57	64	62.2156	64.7044	61.1809
5	PA5	328	369	360.855	383.412	355.844		PA5	65.6	73.8	72.171	76.6823	71.1687
6	PA6	441	499	489.114	530.866	483.91		PA6	73.5	83.1667	81.519	88.4776	80.6516
1	PMI1	29.1	30.3	29.4648	29.1742	29.0025		PMI1	29.1	30.3	29.4648	29.1742	29.0025
2	PMI2	64.9	68.2	66.1208	66.3808	65.4207		PMI2	32.45	34.1	33.0604	33.1904	32.7103
3	PMI3	114	122	116.86	119.402	116.209		PMI3	38	40.6667	38.9533	39.8007	38.7364
4	PMI4	176	188	179.39	186.774	179.606		PMI4	44	47	44.8476	46.6935	44.9015
5	PMI5	247	265	251.018	266.166	253.277		PMI5	49.4	53	50.2036	53.2332	50.6554
6	PMI6	325	348	329.272	354.918	334.856		PMI6	54.1667	58	54.8786	59.1529	55.8093
1	PDA1	130	141	135	138.591	133.826		PDA1	130	141	135	138.591	133.826
2	PDA2	282	311	297	314.602	294.565		PDA2	141	155.5	148.5	157.301	147.282
3	PDA3	465	511	493	538.401	490.931		PDA3	155	170.333	164.333	179.467	163.644
4	PDA4	666	729	708	791.78	707.168		PDA4	166.5	182.25	177	197.945	176.792
	GAMMA							GAMMA PER UNIT CELL
# Unit cell	System	CCSD(T)	Tα-LC-BLYP	LC-BLYP	PBE-QIDH	RPA@PBEh(0.85)		System	CCSD(T)	Tα-LC-BLYP	LC-BLYP	PBE-QIDH	RPA@PBEh(0.85)
1	H2	1397.78	1587.19	1465.22	1178.18	1508.71		H2	1397.78	1587.19	1465.22	1178.18	1508.71
2	(H2)2	12573.3	12888.1	13036.1	13394.3	12194		(H2)2	6286.65	6444.04	6518.06	6697.17	6097
3	(H2)3	35357.3	36784.7	39769.5	44173.2	36684.4		(H2)3	11785.8	12261.6	13256.5	14724.4	12228.1
4	(H2)4	74035.7	76585.7	86288	101408	76650.2		(H2)4	18508.9	19146.4	21572	25352	19162.5
5	(H2)5	125102	127099	149240	176755	129978		(H2)5	25020.3	25419.8	29848	35351	25995.6
6	(H2)6	205856	226393	224111	271964	190977		(H2)6	34309.4	37732.1	37351.9	45327.3	31829.6
7	(H2)7	249773	251499	306711	376900	257060		(H2)7	35681.9	35928.4	43815.8	53842.8	36722.9
8	(H2)8	316457	317574	394403	490534	324569		(H2)8	39557.1	39696.7	49300.4	61316.8	40571.1
1	PA1	4055.02	4475.08	2718.61	2997.15	3370.27		PA1	4055.02	4475.08	2718.61	2997.15	3370.27
2	PA2	31595.5	34720.7	23800	29075.5	28961.2		PA2	15797.7	17360.4	11900	14537.8	14480.6
3	PA3	150117	163795	119241	156159	148118		PA3	50038.9	54598.2	39746.8	52053	49372.8
4	PA4	488981	524779	400720	531446	511610		PA4	122245	131195	100180	132862	127902
5	PA5	1.24043e+06	1.33382e+06	1.03549e+06	1.45614e+06	1.36771e+06		PA5	248085	266763	207098	291228	273543
6	PA6	2.48242e+06	2.53557e+06	2.22286e+06	3.36549e+06	3.06338e+06		PA6	413736	422595	370476	560915	510563
1	PMI1	4167.35	4198.44	2991.36	4411.65	3163.91		PMI1	4167.35	4198.44	2991.36	4411.65	3163.91
2	PMI2	14594.9	14943.8	11495.4	13344.1	12904.2		PMI2	7297.46	7471.88	5747.71	6672.04	6452.09
3	PMI3	60482.1	60564.2	48621.6	14180.4	55726.7		PMI3	20160.7	20188.1	16207.2	4726.8	18575.6
4	PMI4	193982	200304	147576	204646	176920		PMI4	48495.6	50075.9	36894	51161.6	44229.9
5	PMI5	451805	458226	342965	527289	427153		PMI5	90360.9	91645.3	68593	105458	85430.6
6	PMI6	988448	1.11555e+06	656498	1.11778e+06	842690		PMI6	164741	185926	109416	186296	140448
1	PDA1	113260	114247	96016.9	121016	113923		PDA1	113260	114247	96016.9	121016	113923
2	PDA2	760571	799728	668027	975135	844034		PDA2	380285	399864	334014	487567	422017
3	PDA3	2.44259e+06	2.63166e+06	2.23052e+06	3.74198e+06	2.98604e+06		PDA3	814197	877219	743507	1.24733e+06	995348
4	PDA4	5.29887e+06	5.62115e+06	4.95548e+06	9.45639e+06	6.93917e+06		PDA4	1.32472e+06	1.40529e+06	1.23887e+06	2.3641e+06	1.73479e+06
